# Supplementary material for: Transcriptomic and lipidomic profiling provide novel insight into the pathogenesis of monogenic SGMS2-related osteoporosis
Source: JBMR Plus. 2025 Aug 13;9(10):ziaf128. doi: 10.1093/jbmrpl/ziaf128 (PMC12445838; doi:10.1093/jbmrpl/ziaf128)
Supplement: Supplement_tables_1-8_ziaf128 [file supplement_tables_1-8_ziaf128.xlsx]

## Sheet: S1_Upregulated_Genes
Gene ENSEMBL ID	HGNC symbol	Biotype	Base mean	Log2 fold change	LFC SE	p value	FDR
ENSG00000113361.13	CDH6	protein_coding	641.353	3.54643	0.607955	1.34139e-10	7.41489e-07
ENSG00000148677.7	ANKRD1	protein_coding	2636.15	5.39519	1.11785	3.67307e-10	1.62431e-06
ENSG00000159251.8	ACTC1	protein_coding	2352.89	3.62012	0.693886	2.99914e-09	1.10523e-05
ENSG00000174469.23	CNTNAP2	protein_coding	9.73551	4.96175	1.14222	5.69634e-09	1.79931e-05
ENSG00000196711.9	ALKAL1	protein_coding	5.43233	17.0589	3.13267	1.41862e-08	3.92089e-05
ENSG00000168427.9	KLHL30	protein_coding	64.7329	2.87944	0.6028	1.39158e-07	0.00034188
ENSG00000163017.14	ACTG2	protein_coding	776.359	6.88601	1.8692	2.01877e-07	0.000446369
ENSG00000131737.7	KRT34	protein_coding	614.054	3.05729	0.719843	5.18682e-07	0.0010426
ENSG00000165757.9	JCAD	protein_coding	21795.1	1.56327	0.367951	6.6779e-07	0.00113581
ENSG00000204362.6	LINC02783	lncRNA	71.5539	2.39001	0.53785	6.23194e-07	0.00113581
ENSG00000178343.5	SHISA3	protein_coding	20.1503	3.54699	0.983309	8.92309e-07	0.00140927
ENSG00000187479.9	C11orf96	protein_coding	885.016	2.32602	0.557021	1.21003e-06	0.00178366
ENSG00000100368.15	CSF2RB	protein_coding	182.925	2.97988	0.82598	2.06125e-06	0.00262084
ENSG00000128342.5	LIF	protein_coding	810.597	3.47275	1.08195	1.95161e-06	0.00262084
ENSG00000142623.11	PADI1	protein_coding	45.4651	2.94555	0.827846	2.32677e-06	0.00270775
ENSG00000154556.20	SORBS2	protein_coding	662.979	3.38057	1.1171	2.87781e-06	0.00303007
ENSG00000156453.14	PCDH1	protein_coding	422.025	3.786	1.39714	2.74765e-06	0.00303007
ENSG00000168334.9	XIRP1	protein_coding	19.6546	4.21196	1.77692	3.21953e-06	0.00323577
ENSG00000126217.21	MCF2L	protein_coding	144.776	2.2674	0.623704	3.42886e-06	0.00329632
ENSG00000159248.5	GJD2	protein_coding	11.3916	3.83978	1.57137	3.78784e-06	0.0034897
ENSG00000182585.10	EPGN	protein_coding	803.989	4.27001	1.93564	4.01647e-06	0.00355233
ENSG00000102755.12	FLT1	protein_coding	807.931	3.33007	1.35355	6.19277e-06	0.00526648
ENSG00000146197.9	SCUBE3	protein_coding	19752.4	2.6833	0.885758	6.5227e-06	0.00534161
ENSG00000148411.8	NACC2	protein_coding	8363.81	0.409291	0.130587	7.56925e-06	0.00597727
ENSG00000103044.11	HAS3	protein_coding	237.263	2.51898	0.856898	8.43578e-06	0.00630566
ENSG00000139044.12	B4GALNT3	protein_coding	19.4718	2.94055	1.1523	8.84065e-06	0.00630566
ENSG00000176692.8	FOXC2	protein_coding	815.299	3.07124	1.26667	8.70239e-06	0.00630566
ENSG00000076706.17	MCAM	protein_coding	1765.38	2.30748	0.812919	1.10767e-05	0.00720345
ENSG00000130649.10	CYP2E1	protein_coding	53.6224	0.827244	0.387722	1.09944e-05	0.00720345
ENSG00000268894.7	PLCE1-AS1	lncRNA	141.469	2.89757	1.20393	1.08851e-05	0.00720345
ENSG00000069122.19	ADGRF5	protein_coding	41.489	4.18933	2.87857	1.33652e-05	0.00798698
ENSG00000261115.7	TMEM178B	protein_coding	359.385	3.27324	1.79624	1.3009e-05	0.00798698
ENSG00000142910.16	TINAGL1	protein_coding	1296.98	2.18956	0.830478	1.54202e-05	0.00881239
ENSG00000157766.19	ACAN	protein_coding	45379.8	3.76901	2.62947	1.55435e-05	0.00881239
ENSG00000115339.14	GALNT3	protein_coding	51.1143	2.28328	0.887409	1.59824e-05	0.00883466
ENSG00000141052.18	MYOCD	protein_coding	1083.14	3.53801	2.46152	1.69947e-05	0.00894988
ENSG00000198853.12	RUSC2	protein_coding	10594.6	0.417498	0.153851	1.70004e-05	0.00894988
ENSG00000117115.13	PADI2	protein_coding	521.274	2.95664	1.73145	1.96591e-05	0.0097884
ENSG00000170214.5	ADRA1B	protein_coding	279.524	1.19595	0.538253	2.03639e-05	0.0097884
ENSG00000261573.1		lncRNA	158.114	1.74991	0.709373	2.09372e-05	0.00984985
ENSG00000070404.10	FSTL3	protein_coding	4506.01	1.29943	0.586333	2.39713e-05	0.0100005
ENSG00000095637.23	SORBS1	protein_coding	193.331	1.99213	0.83588	2.35008e-05	0.0100005
ENSG00000133392.18	MYH11	protein_coding	1150.16	3.3414	2.62293	2.32727e-05	0.0100005
ENSG00000149201.10	CCDC81	protein_coding	120.44	2.35486	1.04768	2.27986e-05	0.0100005
ENSG00000150394.14	CDH8	protein_coding	154.679	2.46378	1.16219	2.3788e-05	0.0100005
ENSG00000261150.3	EPPK1	protein_coding	158.483	2.92052	1.9856	2.48499e-05	0.0101751
ENSG00000092969.12	TGFB2	protein_coding	784.483	2.57589	1.34968	2.58482e-05	0.0102059
ENSG00000113070.8	HBEGF	protein_coding	553.409	1.77282	0.758025	2.56712e-05	0.0102059
ENSG00000164283.13	ESM1	protein_coding	245.223	2.29842	1.06787	2.6763e-05	0.0103817
ENSG00000164161.10	HHIP	protein_coding	1054.4	3.50074	3.26546	3.08829e-05	0.0117733
ENSG00000165072.10	MAMDC2	protein_coding	468.658	2.23478	1.13949	3.53229e-05	0.0132025
ENSG00000197106.7	SLC6A17	protein_coding	338.264	1.81562	0.855809	3.58259e-05	0.0132025
ENSG00000120156.22	TEK	protein_coding	571.151	1.80449	0.864354	3.77935e-05	0.0132643
ENSG00000139970.18	RTN1	protein_coding	44.2384	2.08691	1.03987	3.75515e-05	0.0132643
ENSG00000143473.13	KCNH1	protein_coding	134.289	2.2291	1.1927	3.93529e-05	0.0135958
ENSG00000153815.18	CMIP	protein_coding	4010.57	0.449305	0.219217	4.12748e-05	0.0138277
ENSG00000070495.15	JMJD6	protein_coding	2493.53	0.369896	0.136001	4.24701e-05	0.0140158
ENSG00000197077.14	KIAA1671	protein_coding	837.79	2.05143	1.07133	4.32898e-05	0.0140762
ENSG00000162383.13	SLC1A7	protein_coding	37.4526	1.78698	0.89907	4.42142e-05	0.0141335
ENSG00000034971.17	MYOC	protein_coding	9.19001	1.91203	1.03664	5.19309e-05	0.0143012
ENSG00000106366.9	SERPINE1	protein_coding	216251	0.88553	0.533731	5.24031e-05	0.0143012
ENSG00000114019.15	AMOTL2	protein_coding	33966	0.307859	0.0988818	4.82521e-05	0.0143012
ENSG00000115602.17	IL1RL1	protein_coding	62.4351	2.33049	1.58995	4.87181e-05	0.0143012
ENSG00000122641.11	INHBA	protein_coding	11476.3	2.00285	1.13602	5.43304e-05	0.0143012
ENSG00000148053.18	NTRK2	protein_coding	796.677	2.33517	1.74742	5.1364e-05	0.0143012
ENSG00000148339.13	SLC25A25	protein_coding	1851.68	0.389755	0.160615	5.03091e-05	0.0143012
ENSG00000151718.16	WWC2	protein_coding	8468.22	0.408368	0.184811	5.36711e-05	0.0143012
ENSG00000152804.11	HHEX	protein_coding	42.9815	2.4182	1.83832	4.6671e-05	0.0143012
ENSG00000170054.16	SERPINA9	protein_coding	32.5563	2.63735	2.74148	5.01325e-05	0.0143012
ENSG00000183775.11	KCTD16	protein_coding	321.284	1.94004	1.07863	5.4325e-05	0.0143012
ENSG00000288781.2		lncRNA	192.179	1.81097	0.94167	4.84622e-05	0.0143012
ENSG00000104881.16	PPP1R13L	protein_coding	1730.58	1.02662	0.606462	5.70961e-05	0.014597
ENSG00000180747.15	SMG1P3	transcribed_unprocessed_pseudogene	391.096	0.571722	0.35535	5.72668e-05	0.014597
ENSG00000187398.12	LUZP2	protein_coding	77.7279	2.42867	2.54571	5.74349e-05	0.014597
ENSG00000112182.16	BACH2	protein_coding	84.3712	1.55675	0.857004	5.98273e-05	0.0150323
ENSG00000145244.12	CORIN	protein_coding	93.868	2.09427	1.41628	6.59323e-05	0.0163801
ENSG00000166471.11	TMEM41B	protein_coding	2627.17	0.294948	0.096926	6.82063e-05	0.0167461
ENSG00000226919.4		lncRNA	10.3502	2.1293	1.69371	6.96777e-05	0.0167461
ENSG00000272789.1		lncRNA	22.5157	2.12983	1.64507	6.89377e-05	0.0167461
ENSG00000172159.16	FRMD3	protein_coding	149.241	0.896707	0.575918	7.16818e-05	0.0170425
ENSG00000081277.13	PKP1	protein_coding	27.9728	1.86847	1.17924	7.55515e-05	0.0177715
ENSG00000140545.16	MFGE8	protein_coding	31197	1.63217	0.992336	7.9443e-05	0.0178179
ENSG00000187498.16	COL4A1	protein_coding	44613.7	1.8245	1.14441	7.72286e-05	0.0178179
ENSG00000154553.16	PDLIM3	protein_coding	37.3953	1.99657	1.58631	8.44765e-05	0.0184937
ENSG00000188290.11	HES4	protein_coding	484.104	1.86324	1.24499	8.42276e-05	0.0184937
ENSG00000197632.9	SERPINB2	protein_coding	531.759	1.76186	1.13813	8.59998e-05	0.0186426
ENSG00000198018.7	ENTPD7	protein_coding	2758.09	0.422362	0.231633	8.90598e-05	0.0191185
ENSG00000113578.18	FGF1	protein_coding	1421.18	1.02427	0.678362	9.24107e-05	0.0192763
ENSG00000169436.17	COL22A1	protein_coding	66.3319	2.16044	2.95457	9.09092e-05	0.0192763
ENSG00000245067.8	IGFBP7-AS1	lncRNA	94.8938	1.58114	1.01019	9.22274e-05	0.0192763
ENSG00000198576.4	ARC	protein_coding	112.434	1.47497	0.941286	9.43149e-05	0.0194897
ENSG00000117394.24	SLC2A1	protein_coding	5972.99	0.671099	0.476189	9.67847e-05	0.0198149
ENSG00000129657.16	SEC14L1	protein_coding	8356.99	0.213276	0.0681588	9.78609e-05	0.0198514
ENSG00000228495.2	LINC01013	lncRNA	103.024	1.17145	0.780596	0.000103637	0.0206443
ENSG00000130477.16	UNC13A	protein_coding	140.101	1.79634	1.32861	0.000104857	0.0207009
ENSG00000260604.3		lncRNA	235.689	1.2403	0.830412	0.000107928	0.0207513
ENSG00000269940.1		lncRNA	651.52	0.35184	0.147168	0.00010788	0.0207513
ENSG00000162267.13	ITIH3	protein_coding	18.9553	1.36422	0.935042	0.000117437	0.0221936
ENSG00000178038.17	ALS2CL	protein_coding	373.726	0.948744	0.681614	0.000120786	0.0224429
ENSG00000183496.6	MEX3B	protein_coding	1317.32	0.653067	0.488071	0.000122106	0.0224991
ENSG00000131620.18	ANO1	protein_coding	72.6535	2.17326	3.60275	0.000127758	0.0233458
ENSG00000163453.11	IGFBP7	protein_coding	22139.3	1.45232	1.04451	0.000130851	0.0237152
ENSG00000249306.7	LINC01411	lncRNA	9.61767	1.66694	1.81581	0.000136631	0.0243633
ENSG00000031081.11	ARHGAP31	protein_coding	9276.19	0.358429	0.171116	0.000148176	0.0254003
ENSG00000133454.16	MYO18B	protein_coding	5.71737	1.65186	1.48495	0.000147984	0.0254003
ENSG00000157514.18	TSC22D3	protein_coding	1767.81	0.331809	0.13702	0.000148465	0.0254003
ENSG00000186847.6	KRT14	protein_coding	650.16	1.66196	1.53622	0.000146157	0.0254003
ENSG00000054392.13	HHAT	protein_coding	261.245	0.519977	0.393556	0.00015305	0.0254443
ENSG00000179772.8	FOXS1	protein_coding	33.5769	1.64112	2.71025	0.000151959	0.0254443
ENSG00000244274.9	DBNDD2	protein_coding	52.5621	1.10701	0.83085	0.00015256	0.0254443
ENSG00000127124.16	HIVEP3	protein_coding	1084.42	0.483573	0.355852	0.000156717	0.0258595
ENSG00000082438.18	COBLL1	protein_coding	1119.25	1.1216	0.85706	0.000162216	0.0263731
ENSG00000257335.8	MGAM	protein_coding	198.487	1.48565	2.26483	0.000164565	0.0265598
ENSG00000068615.20	REEP1	protein_coding	10.0452	1.17326	0.905357	0.00016791	0.0267897
ENSG00000160221.18	GATD3	protein_coding	88.7128	1.55765	1.39453	0.000170176	0.0268768
ENSG00000120279.7	MYCT1	protein_coding	11.0548	1.49534	1.82318	0.000172125	0.0269918
ENSG00000174576.10	NPAS4	protein_coding	35.5544	1.07412	0.842191	0.000174832	0.027033
ENSG00000267095.1		lncRNA	12.0398	1.55442	1.56553	0.000173881	0.027033
ENSG00000021645.20	NRXN3	protein_coding	73.5365	1.39741	1.98588	0.000186337	0.0273076
ENSG00000101384.12	JAG1	protein_coding	7293.7	1.50508	1.37516	0.000185762	0.0273076
ENSG00000105246.6	EBI3	protein_coding	15.2475	1.47968	1.71163	0.000184545	0.0273076
ENSG00000125538.12	IL1B	protein_coding	54.9581	1.44091	1.22465	0.000185095	0.0273076
ENSG00000145526.12	CDH18	protein_coding	44.4626	1.39952	1.96883	0.000186488	0.0273076
ENSG00000169031.21	COL4A3	protein_coding	7.96135	1.47722	1.75015	0.000181939	0.0273076
ENSG00000184160.8	ADRA2C	protein_coding	227.872	1.13393	0.898402	0.00018171	0.0273076
ENSG00000198517.10	MAFK	protein_coding	3473.01	0.454937	0.334683	0.000179772	0.0273076
ENSG00000188662.8	H1-9P	transcribed_unitary_pseudogene	56.4755	1.14629	0.919715	0.000188592	0.0273384
ENSG00000154175.18	ABI3BP	protein_coding	9596.08	0.842826	0.692453	0.000190547	0.0273583
ENSG00000137672.13	TRPC6	protein_coding	754.714	1.46856	1.63886	0.000193874	0.0276564
ENSG00000114529.13	C3orf52	protein_coding	176.961	0.962209	0.79073	0.000199122	0.0279291
ENSG00000134107.5	BHLHE40	protein_coding	3127.32	0.696668	0.587671	0.000200838	0.0279291
ENSG00000100151.16	PICK1	protein_coding	492.153	0.325072	0.141617	0.000205243	0.0279544
ENSG00000115844.11	DLX2	protein_coding	265.782	1.27713	1.07626	0.000206077	0.0279544
ENSG00000261488.1	TBILA	lncRNA	20.2381	1.03009	0.85141	0.000205657	0.0279544
ENSG00000197921.6	HES5	protein_coding	23.1839	1.34374	2.42771	0.000207702	0.0280031
ENSG00000169432.19	SCN9A	protein_coding	822.15	1.34199	1.17517	0.000212581	0.0284872
ENSG00000133985.3	TTC9	protein_coding	106.308	1.40195	1.33393	0.000220818	0.0287207
ENSG00000154330.13	PGM5	protein_coding	35.6577	1.41723	1.55288	0.000217256	0.0287207
ENSG00000168994.14	PXDC1	protein_coding	8549.14	0.344024	0.175097	0.000225041	0.0289296
ENSG00000185022.12	MAFF	protein_coding	2649.75	0.429382	0.328324	0.000234548	0.0299774
ENSG00000129946.11	SHC2	protein_coding	19.2829	1.08659	0.943408	0.000237632	0.030197
ENSG00000165617.15	DACT1	protein_coding	2121.4	1.0641	0.925157	0.000239359	0.0302427
ENSG00000072163.20	LIMS2	protein_coding	5520.87	0.770082	0.68444	0.000248177	0.0311187
ENSG00000116701.16	NCF2	protein_coding	39.844	1.3088	1.24803	0.000249107	0.0311187
ENSG00000225649.7		lncRNA	18.1745	1.33195	1.36537	0.000255806	0.031519
ENSG00000140511.12	HAPLN3	protein_coding	1555.86	1.30812	1.4156	0.000268973	0.0324987
ENSG00000163110.15	PDLIM5	protein_coding	8945.85	0.754386	0.685955	0.000268409	0.0324987
ENSG00000253658.6	LINC01592	lncRNA	60.674	1.11706	2.01939	0.000273893	0.0329133
ENSG00000166145.15	SPINT1	protein_coding	31.0081	1.29231	1.38919	0.000276623	0.0330617
ENSG00000137266.15	SLC22A23	protein_coding	2050.7	0.436203	0.359765	0.000281406	0.0334525
ENSG00000074527.13	NTN4	protein_coding	11250.4	1.25771	1.49285	0.00028726	0.0339658
ENSG00000151327.14	FAM177A1	protein_coding	2926.71	0.298147	0.125571	0.000288887	0.0339765
ENSG00000125657.5	TNFSF9	protein_coding	290.806	0.550012	0.505646	0.0002942	0.0342619
ENSG00000287185.1		lncRNA	82.2451	0.954854	0.888524	0.000294413	0.0342619
ENSG00000225383.8	SFTA1P	lncRNA	31.0613	0.936885	0.882968	0.000306057	0.0354305
ENSG00000073150.14	PANX2	protein_coding	140.663	0.669633	0.637081	0.000313344	0.0358981
ENSG00000168743.13	NPNT	protein_coding	13.9929	1.10162	1.69049	0.000312408	0.0358981
ENSG00000118503.17	TNFAIP3	protein_coding	1103.46	0.947616	0.911148	0.000323325	0.0365044
ENSG00000134058.12	CDK7	protein_coding	1633.28	0.29009	0.121524	0.00032113	0.0365044
ENSG00000167657.14	DAPK3	protein_coding	6640.97	0.286258	0.118574	0.000323588	0.0365044
ENSG00000156466.11	GDF6	protein_coding	600.207	1.01234	0.983266	0.000325387	0.036521
ENSG00000134030.14	CTIF	protein_coding	13246.1	0.20833	0.0761817	0.000329398	0.0367845
ENSG00000150457.9	LATS2	protein_coding	9995.52	0.29029	0.123014	0.00033657	0.0372095
ENSG00000162614.19	NEXN	protein_coding	2497.49	0.453172	0.407619	0.00033855	0.0372422
ENSG00000061337.15	LZTS1	protein_coding	1306.46	0.926236	0.906486	0.000341033	0.0372907
ENSG00000107937.19	GTPBP4	protein_coding	3974.05	0.298572	0.131534	0.000342364	0.0372907
ENSG00000172575.14	RASGRP1	protein_coding	279.253	1.07184	1.1193	0.00036372	0.0392303
ENSG00000234614.1	C2CD4D-AS1	lncRNA	12.8571	0.824906	0.821163	0.000363584	0.0392303
ENSG00000136802.12	LRRC8A	protein_coding	8168.75	0.404248	0.344733	0.000366762	0.0393664
ENSG00000065361.17	ERBB3	protein_coding	64.9449	0.578198	0.573888	0.000373865	0.0395234
ENSG00000164620.9	RELL2	protein_coding	399.636	0.289696	0.125585	0.000373381	0.0395234
ENSG00000186832.9	KRT16	protein_coding	46.3003	0.996518	1.64613	0.000370901	0.0395234
ENSG00000198948.12	MFAP3L	protein_coding	954.064	0.736477	0.739591	0.000375375	0.0395234
ENSG00000081014.11	AP4E1	protein_coding	2566.27	0.238004	0.0917009	0.000385807	0.0397273
ENSG00000103064.15	SLC7A6	protein_coding	4092.58	0.323673	0.180617	0.000386295	0.0397273
ENSG00000107796.13	ACTA2	protein_coding	15267.3	0.93804	0.962907	0.000384512	0.0397273
ENSG00000118689.15	FOXO3	protein_coding	8400.86	0.240313	0.0927471	0.000381905	0.0397273
ENSG00000130202.10	NECTIN2	protein_coding	5122.51	0.27258	0.112169	0.000381516	0.0397273
ENSG00000169862.20	CTNND2	protein_coding	7.66866	1.05414	1.49977	0.000389666	0.0398885
ENSG00000139973.18	SYT16	protein_coding	103.969	1.00132	1.56689	0.000393532	0.0399146
ENSG00000231131.10	LNCAROD	lncRNA	12.9187	1.0472	1.50362	0.00039215	0.0399146
ENSG00000215529.13	EFCAB8	protein_coding	13.2981	0.562075	0.566567	0.000398307	0.0402144
ENSG00000082512.15	TRAF5	protein_coding	1756.79	0.333658	0.21487	0.000413648	0.0413854
ENSG00000229647.3	MYOSLID	lncRNA	109.747	0.457322	0.444377	0.000420506	0.0414436
ENSG00000233581.1		lncRNA	12.7772	0.976515	1.05308	0.000418395	0.0414436
ENSG00000122574.12	WIPF3	protein_coding	6.26968	1.02456	1.44544	0.000426739	0.0415667
ENSG00000188581.9	KRTAP1-1	protein_coding	104.136	1.05703	1.24171	0.000425096	0.0415667
ENSG00000168389.18	MFSD2A	protein_coding	217.252	0.517792	0.53161	0.000442502	0.0423579
ENSG00000059377.18	TBXAS1	protein_coding	21.9889	0.746009	0.795283	0.000451093	0.0429918
ENSG00000005513.10	SOX8	protein_coding	73.1074	0.883917	0.963262	0.000455432	0.0430446
ENSG00000081087.16	OSTM1	protein_coding	2763.59	0.32111	0.195449	0.00046176	0.0430446
ENSG00000099260.12	PALMD	protein_coding	143.203	0.982748	1.13378	0.000464113	0.0430446
ENSG00000111057.11	KRT18	protein_coding	1690.43	0.957533	1.08566	0.000465273	0.0430446
ENSG00000154721.15	JAM2	protein_coding	706.965	0.62156	0.660137	0.00045841	0.0430446
ENSG00000144560.16	VGLL4	protein_coding	4645.05	0.293076	0.138013	0.000470168	0.0430962
ENSG00000101336.18	HCK	protein_coding	237.304	0.827033	1.63861	0.000474683	0.0431923
ENSG00000115290.11	GRB14	protein_coding	41.3508	0.796379	1.74041	0.000481579	0.043462
ENSG00000139132.16	FGD4	protein_coding	1524.9	0.961433	1.12899	0.000487474	0.0438152
ENSG00000152056.18	AP1S3	protein_coding	112.462	0.722503	0.790911	0.000490226	0.0438842
ENSG00000115468.13	EFHD1	protein_coding	509.555	0.88757	1.47186	0.000503012	0.0446671
ENSG00000057294.17	PKP2	protein_coding	11.1437	0.885361	1.46104	0.000510542	0.0450145
ENSG00000111907.21	TPD52L1	protein_coding	383.792	0.674952	0.746968	0.000512842	0.0450145
ENSG00000179833.4	SERTAD2	protein_coding	7283.65	0.299737	0.153829	0.000515201	0.0450261
ENSG00000130176.8	CNN1	protein_coding	5157.95	0.842104	0.968668	0.000527684	0.0452234
ENSG00000131398.15	KCNC3	protein_coding	18.0667	0.943399	1.16231	0.000526664	0.0452234
ENSG00000135312.7	HTR1B	protein_coding	6.34165	0.954738	1.22848	0.000530118	0.0452565
ENSG00000118523.6	CCN2	protein_coding	120541	0.547632	0.60551	0.000542212	0.045759
ENSG00000157064.11	NMNAT2	protein_coding	149.736	0.768131	0.876289	0.000540077	0.045759
ENSG00000170396.9	ZNF804A	protein_coding	10.1588	0.918251	1.31863	0.000559066	0.0470019
ENSG00000003989.18	SLC7A2	protein_coding	16.7055	0.919226	1.28859	0.000567108	0.0473807
ENSG00000029534.21	ANK1	protein_coding	908.92	0.757868	0.880179	0.000567858	0.0473807
ENSG00000130751.10	NPAS1	protein_coding	1253.28	0.663146	0.761365	0.000573413	0.0476644
ENSG00000145214.14	DGKQ	protein_coding	2239.25	0.210455	0.0832959	0.000577803	0.0476795
ENSG00000164889.15	SLC4A2	protein_coding	8816.79	0.296514	0.158264	0.000590405	0.0485295
ENSG00000136243.18	NUP42	protein_coding	860.01	0.195664	0.0767104	0.000599425	0.0489916

## Sheet: S2_Downregulated_Genes
Gene ENSEMBL ID	HGNC symbol	Biotype	Base mean	Log2 fold change	LFC SE	p value	FDR
ENSG00000286091.1		TEC	12.8098	-25.237	3.11204	7.27027e-17	1.60753e-12
ENSG00000144820.8	ADGRG7	protein_coding	206.861	-24.3147	3.0406	2.10982e-16	2.33251e-12
ENSG00000170627.11	GTSF1	protein_coding	50.9303	-21.4214	3.04549	4.93396e-13	3.63649e-09
ENSG00000225968.8	ELFN1	protein_coding	1387.07	-0.595053	0.229882	2.13356e-06	0.00262084
ENSG00000079931.15	MOXD1	protein_coding	20140.8	-1.04581	0.455185	1.23578e-05	0.00780695
ENSG00000107611.16	CUBN	protein_coding	590.032	-0.847516	0.431558	1.96545e-05	0.0097884
ENSG00000280241.4		lncRNA	266.142	-1.27111	0.558162	2.03411e-05	0.0097884
ENSG00000169302.16	STK32A	protein_coding	132.949	-0.617102	0.328367	2.22148e-05	0.0100005
ENSG00000197841.15	ZNF181	protein_coding	628.642	-0.33608	0.110104	3.74203e-05	0.0132643
ENSG00000228801.8	PCMTD1-DT	lncRNA	260.29	-0.38602	0.149063	4.0038e-05	0.0136197
ENSG00000091128.13	LAMB4	protein_coding	8.95308	-1.43906	0.734791	4.47445e-05	0.0141335
ENSG00000215030.5	RPL13P12	processed_pseudogene	1426.42	-2.0581	1.14245	4.95798e-05	0.0143012
ENSG00000224631.4	RPS27AP16	transcribed_processed_pseudogene	199.778	-0.387546	0.158579	5.08113e-05	0.0143012
ENSG00000056736.10	IL17RB	protein_coding	105.394	-1.30733	0.79363	7.88762e-05	0.0178179
ENSG00000196932.12	TMEM26	protein_coding	113.081	-1.33971	0.813448	7.97782e-05	0.0178179
ENSG00000215845.11	TSTD1	protein_coding	24.8484	-1.96071	1.33747	7.83227e-05	0.0178179
ENSG00000044090.13	CUL7	protein_coding	6707.16	-0.303904	0.107382	0.000103161	0.0206443
ENSG00000189058.9	APOD	protein_coding	214.75	-1.10491	0.750219	0.00010736	0.0207513
ENSG00000251580.3	LINC02482	lncRNA	109.853	-0.478026	0.318167	0.000111821	0.0213145
ENSG00000234719.9	NPIPB2	protein_coding	59.2088	-1.3125	0.907203	0.00012064	0.0224429
ENSG00000196405.13	EVL	protein_coding	3473.56	-0.329049	0.131524	0.000135848	0.0243633
ENSG00000179583.21	CIITA	protein_coding	69.0838	-1.34609	0.9816	0.000140234	0.0248056
ENSG00000177873.14	ZNF619	protein_coding	531.067	-0.339317	0.145511	0.000149339	0.0254003
ENSG00000286147.1		lncRNA	26.0574	-0.84386	0.659942	0.000157919	0.0258649
ENSG00000016391.11	CHDH	protein_coding	361.216	-0.994573	0.776244	0.000168413	0.0267897
ENSG00000179240.13	GVQW3	protein_coding	136.906	-0.37821	0.223263	0.000189172	0.0273384
ENSG00000105516.11	DBP	protein_coding	267.061	-0.468642	0.363499	0.000200099	0.0279291
ENSG00000143443.10	C1orf56	protein_coding	288.706	-0.320621	0.135442	0.000198679	0.0279291
ENSG00000230587.4	LINC02580	lncRNA	26.0148	-0.930021	0.771267	0.000203536	0.0279544
ENSG00000006468.14	ETV1	protein_coding	834.351	-0.72306	0.623801	0.000219934	0.0287207
ENSG00000174564.13	IL20RB	protein_coding	2055.4	-0.707013	0.609272	0.000218371	0.0287207
ENSG00000282851.2	BISPR	lncRNA	20.1829	-1.19281	1.01232	0.000217595	0.0287207
ENSG00000116151.14	MORN1	protein_coding	580.615	-0.280849	0.106942	0.000224126	0.0289296
ENSG00000164946.20	FREM1	protein_coding	26.729	-0.508383	0.439327	0.000254128	0.031519
ENSG00000287737.3		lncRNA	43.7042	-0.367656	0.233905	0.000256589	0.031519
ENSG00000240184.7	PCDHGC3	protein_coding	9021.75	-0.318043	0.144629	0.000268773	0.0324987
ENSG00000235652.11	EPM2A-DT	lncRNA	215.075	-0.358025	0.245594	0.00033572	0.0372095
ENSG00000124596.17	OARD1	protein_coding	483.859	-0.26438	0.108029	0.000409913	0.0411981
ENSG00000269609.6	C10orf95-AS1	lncRNA	113.665	-0.405795	0.365193	0.000416807	0.0414436
ENSG00000289132.1		lncRNA	18.1155	-0.515453	0.520793	0.000421727	0.0414436
ENSG00000245910.9	SNHG6	lncRNA	987.331	-0.25169	0.100987	0.000431285	0.0418252
ENSG00000121957.15	GPSM2	protein_coding	2602.03	-0.330775	0.214611	0.00043629	0.0421258
ENSG00000132122.12	SPATA6	protein_coding	464.697	-0.318038	0.181591	0.000442525	0.0423579
ENSG00000250041.3		lncRNA	16.2255	-0.809712	0.873133	0.000458311	0.0430446
ENSG00000260293.2		lncRNA	185.447	-0.316737	0.182792	0.000460169	0.0430446
ENSG00000226237.4	GAS1RR	lncRNA	297.405	-0.411976	0.392908	0.000469541	0.0430962
ENSG00000261188.3	TFIP11-DT	lncRNA	50.2598	-0.33951	0.249694	0.000471678	0.0430962
ENSG00000176909.12	MAMSTR	protein_coding	201.459	-0.307211	0.163005	0.000477251	0.0432479
ENSG00000105894.13	PTN	protein_coding	430.362	-0.531311	0.567051	0.000492647	0.0439231
ENSG00000102760.13	RGCC	protein_coding	922.448	-0.841669	0.955747	0.000513032	0.0450145
ENSG00000170271.11	FAXDC2	protein_coding	933.702	-0.420307	0.422523	0.000521367	0.0450581
ENSG00000253716.8	MINCR	lncRNA	112.492	-0.300995	0.156913	0.00051911	0.0450581
ENSG00000277969.2		lncRNA	48.9611	-0.352132	0.296137	0.00052168	0.0450581
ENSG00000232940.8	HCG25	lncRNA	51.043	-0.326029	0.234737	0.000540528	0.045759
ENSG00000218052.7	ADAMTS7P4	transcribed_unprocessed_pseudogene	24.47	-0.579365	0.658602	0.000577907	0.0476795
ENSG00000287400.1		lncRNA	9.83311	-0.897185	1.2446	0.000600458	0.0489916
ENSG00000153820.13	SPHKAP	protein_coding	22.7226	-0.889021	1.18616	0.000608854	0.0493127
ENSG00000205930.11	C21orf62-AS1	lncRNA	46.4376	-0.446898	0.488819	0.000607196	0.0493127

## Sheet: S3_significant_GO
GO.ID	Term	Number of annotated genes	Significant	Expected	weight01
GO:0045110	intermediate filament bundle assembly	8	4	0.12	3.5e-06
GO:0007155	cell adhesion	1146	54	17.51	5.8e-06
GO:0090130	tissue migration	273	14	4.17	1.3e-05
GO:0072132	mesenchyme morphogenesis	50	5	0.76	0.00012
GO:0042633	hair cycle	91	5	1.39	0.00018
GO:0061043	regulation of vascular wound healing	8	3	0.12	0.00019
GO:2000347	positive regulation of hepatocyte proliferation	8	3	0.12	0.00019
GO:0014068	positive regulation of phosphatidylinositol 3-kinase signaling	65	6	0.99	0.00046
GO:0045736	negative regulation of cyclin-dependent protein serine/threonine kinase activity	29	4	0.44	0.00093
GO:0033630	positive regulation of cell adhesion mediated by integrin	14	3	0.21	0.00113
GO:0003215	cardiac right ventricle morphogenesis	14	3	0.21	0.00113
GO:0001525	angiogenesis	444	24	6.78	0.00114
GO:0016339	calcium-dependent cell-cell adhesion via plasma membrane cell adhesion molecules	31	4	0.47	0.00120
GO:0016525	negative regulation of angiogenesis	78	6	1.19	0.00122
GO:0043410	positive regulation of MAPK cascade	357	22	5.45	0.00123
GO:0070374	positive regulation of ERK1 and ERK2 cascade	138	8	2.11	0.00126
GO:0010628	positive regulation of gene expression	873	25	13.34	0.00150
GO:0035914	skeletal muscle cell differentiation	54	5	0.82	0.00189
GO:0001953	negative regulation of cell-matrix adhesion	34	4	0.52	0.00202
GO:0048598	embryonic morphogenesis	509	10	7.78	0.00205
GO:0045161	neuronal ion channel clustering	11	3	0.17	0.00223
GO:1905209	positive regulation of cardiocyte differentiation	11	3	0.17	0.00223
GO:0031033	myosin filament organization	5	2	0.08	0.00225
GO:0038129	ERBB3 signaling pathway	5	2	0.08	0.00225
GO:1905563	negative regulation of vascular endothelial cell proliferation	5	2	0.08	0.00225
GO:0072144	glomerular mesangial cell development	5	2	0.08	0.00225
GO:0003278	apoptotic process involved in heart morphogenesis	5	2	0.08	0.00225
GO:0007156	homophilic cell adhesion via plasma membrane adhesion molecules	126	7	1.92	0.00320
GO:0055006	cardiac cell development	68	7	1.04	0.00322
GO:0046533	negative regulation of photoreceptor cell differentiation	6	2	0.09	0.00335
GO:0097154	GABAergic neuron differentiation	6	2	0.09	0.00335
GO:0061302	smooth muscle cell-matrix adhesion	6	2	0.09	0.00335
GO:0007205	protein kinase C-activating G protein-coupled receptor signaling pathway	21	3	0.32	0.00381
GO:2000352	negative regulation of endothelial cell apoptotic process	21	3	0.32	0.00381
GO:0043406	positive regulation of MAP kinase activity	98	6	1.5	0.00388
GO:0007043	cell-cell junction assembly	112	8	1.71	0.00391
GO:0032689	negative regulation of type II interferon production	22	3	0.34	0.00437
GO:0051385	response to mineralocorticoid	28	3	0.43	0.00461
GO:0014866	skeletal myofibril assembly	7	2	0.11	0.00464
GO:0032725	positive regulation of granulocyte macrophage colony-stimulating factor production	7	2	0.11	0.00464
GO:0021781	glial cell fate commitment	7	2	0.11	0.00464
GO:0072282	metanephric nephron tubule morphogenesis	7	2	0.11	0.00464
GO:0032967	positive regulation of collagen biosynthetic process	23	3	0.35	0.00497
GO:0038128	ERBB2 signaling pathway	16	3	0.24	0.00607
GO:0006940	regulation of smooth muscle contraction	48	5	0.73	0.00617
GO:1900745	positive regulation of p38MAPK cascade	25	3	0.38	0.00631
GO:0046330	positive regulation of JNK cascade	78	5	1.19	0.00679
GO:0021782	glial cell development	96	6	1.47	0.00760
GO:0038063	collagen-activated tyrosine kinase receptor signaling pathway	9	2	0.14	0.00779
GO:0070486	leukocyte aggregation	9	2	0.14	0.00779
GO:0051496	positive regulation of stress fiber assembly	52	4	0.79	0.00808
GO:0002040	sprouting angiogenesis	113	6	1.73	0.00849
GO:0031032	actomyosin structure organization	185	12	2.83	0.00876
GO:0045823	positive regulation of heart contraction	26	3	0.4	0.00957
GO:0003197	endocardial cushion development	46	3	0.7	0.00960
GO:2000402	negative regulation of lymphocyte migration	10	2	0.15	0.00964
GO:1902337	regulation of apoptotic process involved in morphogenesis	10	2	0.15	0.00964
GO:0061626	pharyngeal arch artery morphogenesis	10	2	0.15	0.00964
GO:0045741	positive regulation of epidermal growth factor-activated receptor activity	10	2	0.15	0.00964
GO:0015820	leucine transport	10	2	0.15	0.00964
GO:0000902	cell morphogenesis	800	24	12.22	0.01011
GO:0010811	positive regulation of cell-substrate adhesion	111	6	1.7	0.01029
GO:0030154	cell differentiation	3233	90	49.39	0.01046
GO:2000178	negative regulation of neural precursor cell proliferation	21	3	0.32	0.01157
GO:0072070	loop of Henle development	11	2	0.17	0.01166
GO:0001502	cartilage condensation	11	2	0.17	0.01166
GO:0010642	negative regulation of platelet-derived growth factor receptor signaling pathway	11	2	0.17	0.01166
GO:1902476	chloride transmembrane transport	60	4	0.92	0.01325
GO:0055008	cardiac muscle tissue morphogenesis	43	5	0.66	0.01354
GO:0060038	cardiac muscle cell proliferation	45	3	0.69	0.01379
GO:0048935	peripheral nervous system neuron development	12	2	0.18	0.01386
GO:0048715	negative regulation of oligodendrocyte differentiation	12	2	0.18	0.01386
GO:0008544	epidermis development	248	11	3.79	0.01394
GO:0098609	cell-cell adhesion	687	28	10.49	0.01501
GO:0015844	monoamine transport	46	3	0.7	0.01518
GO:0015822	ornithine transport	6	2	0.09	0.01521
GO:0006073	cellular glucan metabolic process	67	2	1.02	0.01528
GO:0002758	innate immune response-activating signaling pathway	151	3	2.31	0.01530
GO:0043010	camera-type eye development	260	14	3.97	0.01544
GO:0006970	response to osmotic stress	72	4	1.1	0.01605
GO:0045840	positive regulation of mitotic nuclear division	35	3	0.53	0.01606
GO:0032924	activin receptor signaling pathway	32	3	0.49	0.01611
GO:0010633	negative regulation of epithelial cell migration	55	3	0.84	0.01616
GO:0035331	negative regulation of hippo signaling	13	2	0.2	0.01621
GO:0030213	hyaluronan biosynthetic process	13	2	0.2	0.01621
GO:1903826	L-arginine transmembrane transport	13	2	0.2	0.01621
GO:0001974	blood vessel remodeling	36	3	0.55	0.01732
GO:0008543	fibroblast growth factor receptor signaling pathway	63	4	0.96	0.01850
GO:0046849	bone remodeling	72	4	1.1	0.01854
GO:0046620	regulation of organ growth	73	4	1.12	0.01854
GO:0010862	positive regulation of pathway-restricted SMAD protein phosphorylation	37	3	0.57	0.01864
GO:0045954	positive regulation of natural killer cell mediated cytotoxicity	14	2	0.21	0.01873
GO:0007010	cytoskeleton organization	1291	38	19.72	0.01924
GO:0070831	basement membrane assembly	15	2	0.23	0.02139
GO:0050995	negative regulation of lipid catabolic process	15	2	0.23	0.02139
GO:0050965	detection of temperature stimulus involved in sensory perception of pain	15	2	0.23	0.02139
GO:0071625	vocalization behavior	15	2	0.23	0.02139
GO:0007623	circadian rhythm	170	4	2.6	0.02172
GO:0045747	positive regulation of Notch signaling pathway	40	3	0.61	0.02293
GO:0051781	positive regulation of cell division	71	4	1.08	0.02321
GO:2000738	positive regulation of stem cell differentiation	16	2	0.24	0.02421
GO:0051260	protein homooligomerization	153	6	2.34	0.02477
GO:0016477	cell migration	1200	37	18.33	0.02488
GO:0001570	vasculogenesis	73	4	1.12	0.02540
GO:0034332	adherens junction organization	42	3	0.64	0.02606
GO:0045944	positive regulation of transcription by RNA polymerase II	1037	24	15.84	0.02689
GO:0045907	positive regulation of vasoconstriction	17	2	0.26	0.02716
GO:1903672	positive regulation of sprouting angiogenesis	17	2	0.26	0.02716
GO:2000251	positive regulation of actin cytoskeleton reorganization	17	2	0.26	0.02716
GO:0071880	adenylate cyclase-activating adrenergic receptor signaling pathway	17	2	0.26	0.02716
GO:0033209	tumor necrosis factor-mediated signaling pathway	88	4	1.34	0.02760
GO:1902895	positive regulation of miRNA transcription	43	3	0.66	0.02771
GO:0008284	positive regulation of cell population proliferation	722	25	11.03	0.02794
GO:0007267	cell-cell signaling	1249	34	19.08	0.02821
GO:0072001	renal system development	272	15	4.15	0.02885
GO:0035176	social behavior	44	3	0.67	0.02941
GO:0007566	embryo implantation	44	3	0.67	0.02941
GO:0014897	striated muscle hypertrophy	70	3	1.07	0.03018
GO:0060353	regulation of cell adhesion molecule production	7	2	0.11	0.03018
GO:0007638	mechanosensory behavior	7	2	0.11	0.03018
GO:0010692	regulation of alkaline phosphatase activity	8	2	0.12	0.03019
GO:0042423	catecholamine biosynthetic process	10	2	0.15	0.03019
GO:0051547	regulation of keratinocyte migration	13	2	0.2	0.03020
GO:1902430	negative regulation of amyloid-beta formation	18	2	0.27	0.03026
GO:0002862	negative regulation of inflammatory response to antigenic stimulus	18	2	0.27	0.03026
GO:0060065	uterus development	18	2	0.27	0.03026
GO:0034440	lipid oxidation	95	2	1.45	0.03038
GO:0045766	positive regulation of angiogenesis	133	7	2.03	0.03156
GO:0007568	aging	135	6	2.06	0.03215
GO:0048709	oligodendrocyte differentiation	78	5	1.19	0.03286
GO:0055010	ventricular cardiac muscle tissue morphogenesis	31	3	0.47	0.03324
GO:0032495	response to muramyl dipeptide	19	2	0.29	0.03348
GO:0021756	striatum development	19	2	0.29	0.03348
GO:0032703	negative regulation of interleukin-2 production	19	2	0.29	0.03348
GO:0001964	startle response	19	2	0.29	0.03348
GO:0003184	pulmonary valve morphogenesis	19	2	0.29	0.03348
GO:0000302	response to reactive oxygen species	165	3	2.52	0.03385
GO:0034446	substrate adhesion-dependent cell spreading	105	6	1.6	0.03395
GO:0007612	learning	123	6	1.88	0.03412
GO:0035329	hippo signaling	44	4	0.67	0.03631
GO:0071466	cellular response to xenobiotic stimulus	113	4	1.73	0.03675
GO:0070542	response to fatty acid	48	3	0.73	0.03676
GO:0032729	positive regulation of type II interferon production	48	3	0.73	0.03676
GO:0061049	cell growth involved in cardiac muscle cell development	20	2	0.31	0.03684
GO:0090050	positive regulation of cell migration involved in sprouting angiogenesis	20	2	0.31	0.03684
GO:0009952	anterior/posterior pattern specification	173	6	2.64	0.03787
GO:0000122	negative regulation of transcription by RNA polymerase II	803	19	12.27	0.03850
GO:0060429	epithelium development	932	26	14.24	0.04321
GO:0048662	negative regulation of smooth muscle cell proliferation	45	4	0.69	0.04328
GO:0048871	multicellular organismal-level homeostasis	573	17	8.75	0.04350
GO:0002460	adaptive immune response based on somatic recombination of immune receptors built from immunoglobulin superfamily domains	203	10	3.1	0.04384
GO:0046697	decidualization	22	2	0.34	0.04391
GO:0097150	neuronal stem cell population maintenance	22	2	0.34	0.04391
GO:0070663	regulation of leukocyte proliferation	178	8	2.72	0.04419
GO:0019221	cytokine-mediated signaling pathway	336	12	5.13	0.04439
GO:0014015	positive regulation of gliogenesis	53	5	0.81	0.04444
GO:0045639	positive regulation of myeloid cell differentiation	75	5	1.15	0.04451
GO:0021544	subpallium development	22	3	0.34	0.04477
GO:1903596	regulation of gap junction assembly	8	2	0.12	0.04494
GO:0072537	fibroblast activation	12	2	0.18	0.04495
GO:0010002	cardioblast differentiation	13	2	0.2	0.04495
GO:0043500	muscle adaptation	86	3	1.31	0.04498
GO:0045216	cell-cell junction organization	159	10	2.43	0.04517
GO:0006812	monoatomic cation transport	727	11	11.11	0.04537
GO:0042149	cellular response to glucose starvation	53	3	0.81	0.04713
GO:1904706	negative regulation of vascular associated smooth muscle cell proliferation	23	2	0.35	0.04761
GO:0003094	glomerular filtration	23	2	0.35	0.04761
GO:0045987	positive regulation of smooth muscle contraction	23	2	0.35	0.04761
GO:0050678	regulation of epithelial cell proliferation	306	14	4.67	0.04799

## Sheet: S4_Significant_genes_in_GOs
GO.ID	Term	Significant	Gene ENSEMBL ID	HGNC symbol
GO:0045110	intermediate filament bundle assembly	4	ENSG00000057294	PKP2
			ENSG00000081277	PKP1
			ENSG00000186847	KRT14
			ENSG00000261150	EPPK1
GO:0007155	cell adhesion	54	ENSG00000021645	NRXN3
			ENSG00000034971	MYOC
			ENSG00000057294	PKP2
			ENSG00000065361	ERBB3
			ENSG00000070404	FSTL3
			ENSG00000072163	LIMS2
			ENSG00000074527	NTN4
			ENSG00000076706	MCAM
			ENSG00000081277	PKP1
			ENSG00000091128	LAMB4
			ENSG00000092969	TGFB2
			ENSG00000095637	SORBS1
			ENSG00000101336	HCK
			ENSG00000101384	JAG1
			ENSG00000102760	RGCC
			ENSG00000105246	EBI3
			ENSG00000106366	SERPINE1
			ENSG00000107937	GTPBP4
			ENSG00000111057	KRT18
			ENSG00000113361	CDH6
			ENSG00000118523	CCN2
			ENSG00000118689	FOXO3
			ENSG00000120156	TEK
			ENSG00000125538	IL1B
			ENSG00000125657	TNFSF9
			ENSG00000128342	LIF
			ENSG00000130202	NECTIN2
			ENSG00000140511	HAPLN3
			ENSG00000140545	MFGE8
			ENSG00000145526	CDH18
			ENSG00000150394	CDH8
			ENSG00000154175	ABI3BP
			ENSG00000154330	PGM5
			ENSG00000154721	JAM2
			ENSG00000156453	PCDH1
			ENSG00000157766	ACAN
			ENSG00000162614	NEXN
			ENSG00000163110	PDLIM5
			ENSG00000163453	IGFBP7
			ENSG00000164620	RELL2
			ENSG00000164889	SLC4A2
			ENSG00000164946	FREM1
			ENSG00000165757	JCAD
			ENSG00000167657	DAPK3
			ENSG00000168743	NPNT
			ENSG00000169031	COL4A3
			ENSG00000169862	CTNND2
			ENSG00000172575	RASGRP1
			ENSG00000174469	CNTNAP2
			ENSG00000174564	IL20RB
			ENSG00000176692	FOXC2
			ENSG00000189058	APOD
			ENSG00000197921	HES5
			ENSG00000240184	PCDHGC3
GO:0090130	tissue migration	14	ENSG00000092969	TGFB2
			ENSG00000102760	RGCC
			ENSG00000105894	PTN
			ENSG00000107796	ACTA2
			ENSG00000113070	HBEGF
			ENSG00000113578	FGF1
			ENSG00000120156	TEK
			ENSG00000159251	ACTC1
			ENSG00000163017	ACTG2
			ENSG00000165757	JCAD
			ENSG00000176692	FOXC2
			ENSG00000186832	KRT16
			ENSG00000196405	EVL
			ENSG00000261150	EPPK1
GO:0072132	mesenchyme morphogenesis	5	ENSG00000092969	TGFB2
			ENSG00000107796	ACTA2
			ENSG00000159251	ACTC1
			ENSG00000163017	ACTG2
			ENSG00000176692	FOXC2
GO:0042633	hair cycle	5	ENSG00000092969	TGFB2
			ENSG00000104881	PPP1R13L
			ENSG00000122641	INHBA
			ENSG00000186832	KRT16
			ENSG00000186847	KRT14
GO:0061043	regulation of vascular wound healing	3	ENSG00000106366	SERPINE1
			ENSG00000118503	TNFAIP3
			ENSG00000176692	FOXC2
GO:2000347	positive regulation of hepatocyte proliferation	3	ENSG00000105894	PTN
			ENSG00000113578	FGF1
			ENSG00000118503	TNFAIP3
GO:0014068	positive regulation of phosphatidylinositol 3-kinase signaling	6	ENSG00000034971	MYOC
			ENSG00000065361	ERBB3
			ENSG00000092969	TGFB2
			ENSG00000102755	FLT1
			ENSG00000120156	TEK
			ENSG00000148053	NTRK2
GO:0045736	negative regulation of cyclin-dependent protein serine/threonine kinase activity	4	ENSG00000118503	TNFAIP3
			ENSG00000141052	MYOCD
			ENSG00000150457	LATS2
			ENSG00000152804	HHEX
GO:0033630	positive regulation of cell adhesion mediated by integrin	3	ENSG00000092969	TGFB2
			ENSG00000128342	LIF
			ENSG00000176692	FOXC2
GO:0003215	cardiac right ventricle morphogenesis	3	ENSG00000092969	TGFB2
			ENSG00000101384	JAG1
			ENSG00000104881	PPP1R13L
GO:0001525	angiogenesis	24	ENSG00000021645	NRXN3
			ENSG00000070495	JMJD6
			ENSG00000076706	MCAM
			ENSG00000092969	TGFB2
			ENSG00000101384	JAG1
			ENSG00000102755	FLT1
			ENSG00000102760	RGCC
			ENSG00000106366	SERPINE1
			ENSG00000113578	FGF1
			ENSG00000114019	AMOTL2
			ENSG00000118503	TNFAIP3
			ENSG00000118523	CCN2
			ENSG00000120156	TEK
			ENSG00000125538	IL1B
			ENSG00000140545	MFGE8
			ENSG00000152804	HHEX
			ENSG00000164283	ESM1
			ENSG00000165757	JCAD
			ENSG00000169031	COL4A3
			ENSG00000169436	COL22A1
			ENSG00000176692	FOXC2
			ENSG00000182585	EPGN
			ENSG00000187498	COL4A1
			ENSG00000189058	APOD
GO:0016339	calcium-dependent cell-cell adhesion via plasma membrane cell adhesion molecules	4	ENSG00000113361	CDH6
			ENSG00000145526	CDH18
			ENSG00000150394	CDH8
			ENSG00000240184	PCDHGC3
GO:0016525	negative regulation of angiogenesis	6	ENSG00000092969	TGFB2
			ENSG00000102760	RGCC
			ENSG00000106366	SERPINE1
			ENSG00000120156	TEK
			ENSG00000152804	HHEX
			ENSG00000169031	COL4A3
GO:0043410	positive regulation of MAPK cascade	22	ENSG00000082512	TRAF5
			ENSG00000092969	TGFB2
			ENSG00000102755	FLT1
			ENSG00000107796	ACTA2
			ENSG00000111907	TPD52L1
			ENSG00000113578	FGF1
			ENSG00000118523	CCN2
			ENSG00000120156	TEK
			ENSG00000122641	INHBA
			ENSG00000125538	IL1B
			ENSG00000128342	LIF
			ENSG00000129946	SHC2
			ENSG00000148053	NTRK2
			ENSG00000156466	GDF6
			ENSG00000164620	RELL2
			ENSG00000165757	JCAD
			ENSG00000168743	NPNT
			ENSG00000170214	ADRA1B
			ENSG00000172575	RASGRP1
			ENSG00000182585	EPGN
			ENSG00000184160	ADRA2C
			ENSG00000196711	ALKAL1
GO:0070374	positive regulation of ERK1 and ERK2 cascade	8	ENSG00000107796	ACTA2
			ENSG00000113578	FGF1
			ENSG00000118523	CCN2
			ENSG00000120156	TEK
			ENSG00000122641	INHBA
			ENSG00000168743	NPNT
			ENSG00000172575	RASGRP1
			ENSG00000196711	ALKAL1
GO:0010628	positive regulation of gene expression	25	ENSG00000005513	SOX8
			ENSG00000065361	ERBB3
			ENSG00000073150	PANX2
			ENSG00000081277	PKP1
			ENSG00000082512	TRAF5
			ENSG00000102760	RGCC
			ENSG00000105246	EBI3
			ENSG00000106366	SERPINE1
			ENSG00000107796	ACTA2
			ENSG00000113578	FGF1
			ENSG00000115602	IL1RL1
			ENSG00000117115	PADI2
			ENSG00000118523	CCN2
			ENSG00000122641	INHBA
			ENSG00000125538	IL1B
			ENSG00000128342	LIF
			ENSG00000134030	CTIF
			ENSG00000141052	MYOCD
			ENSG00000145214	DGKQ
			ENSG00000148053	NTRK2
			ENSG00000159251	ACTC1
			ENSG00000163017	ACTG2
			ENSG00000170396	ZNF804A
			ENSG00000172575	RASGRP1
			ENSG00000174564	IL20RB
GO:0035914	skeletal muscle cell differentiation	5	ENSG00000005513	SOX8
			ENSG00000127124	HIVEP3
			ENSG00000141052	MYOCD
			ENSG00000148677	ANKRD1
			ENSG00000185022	MAFF
GO:0001953	negative regulation of cell-matrix adhesion	4	ENSG00000034971	MYOC
			ENSG00000101384	JAG1
			ENSG00000106366	SERPINE1
			ENSG00000189058	APOD
GO:0048598	embryonic morphogenesis	10	ENSG00000005513	SOX8
			ENSG00000092969	TGFB2
			ENSG00000102755	FLT1
			ENSG00000115844	DLX2
			ENSG00000122641	INHBA
			ENSG00000150457	LATS2
			ENSG00000165617	DACT1
			ENSG00000166145	SPINT1
			ENSG00000176692	FOXC2
			ENSG00000197921	HES5
GO:0045161	neuronal ion channel clustering	3	ENSG00000034971	MYOC
			ENSG00000100151	PICK1
			ENSG00000174469	CNTNAP2
GO:1905209	positive regulation of cardiocyte differentiation	3	ENSG00000092969	TGFB2
			ENSG00000141052	MYOCD
			ENSG00000154175	ABI3BP
GO:0031033	myosin filament organization	2	ENSG00000133392	MYH11
			ENSG00000167657	DAPK3
GO:0038129	ERBB3 signaling pathway	2	ENSG00000034971	MYOC
			ENSG00000065361	ERBB3
GO:1905563	negative regulation of vascular endothelial cell proliferation	2	ENSG00000102755	FLT1
			ENSG00000169031	COL4A3
GO:0072144	glomerular mesangial cell development	2	ENSG00000107796	ACTA2
			ENSG00000176692	FOXC2
GO:0003278	apoptotic process involved in heart morphogenesis	2	ENSG00000092969	TGFB2
			ENSG00000176692	FOXC2
GO:0007156	homophilic cell adhesion via plasma membrane adhesion molecules	7	ENSG00000113361	CDH6
			ENSG00000130202	NECTIN2
			ENSG00000145526	CDH18
			ENSG00000150394	CDH8
			ENSG00000156453	PCDH1
			ENSG00000162614	NEXN
			ENSG00000240184	PCDHGC3
GO:0055006	cardiac cell development	7	ENSG00000101384	JAG1
			ENSG00000122641	INHBA
			ENSG00000133392	MYH11
			ENSG00000133454	MYO18B
			ENSG00000154556	SORBS2
			ENSG00000159251	ACTC1
			ENSG00000163110	PDLIM5
GO:0046533	negative regulation of photoreceptor cell differentiation	2	ENSG00000005513	SOX8
			ENSG00000115844	DLX2
GO:0097154	GABAergic neuron differentiation	2	ENSG00000115844	DLX2
			ENSG00000122641	INHBA
GO:0061302	smooth muscle cell-matrix adhesion	2	ENSG00000106366	SERPINE1
			ENSG00000189058	APOD
GO:0007205	protein kinase C-activating G protein-coupled receptor signaling pathway	3	ENSG00000100151	PICK1
			ENSG00000135312	HTR1B
			ENSG00000145214	DGKQ
GO:2000352	negative regulation of endothelial cell apoptotic process	3	ENSG00000106366	SERPINE1
			ENSG00000118503	TNFAIP3
			ENSG00000120156	TEK
GO:0043406	positive regulation of MAP kinase activity	6	ENSG00000102755	FLT1
			ENSG00000111907	TPD52L1
			ENSG00000113578	FGF1
			ENSG00000125538	IL1B
			ENSG00000172575	RASGRP1
			ENSG00000182585	EPGN
GO:0007043	cell-cell junction assembly	8	ENSG00000057294	PKP2
			ENSG00000081277	PKP1
			ENSG00000113361	CDH6
			ENSG00000125538	IL1B
			ENSG00000145526	CDH18
			ENSG00000150394	CDH8
			ENSG00000169862	CTNND2
			ENSG00000174469	CNTNAP2
GO:0032689	negative regulation of type II interferon production	3	ENSG00000115602	IL1RL1
			ENSG00000122641	INHBA
			ENSG00000174564	IL20RB
GO:0051385	response to mineralocorticoid	3	ENSG00000118523	CCN2
			ENSG00000135312	HTR1B
			ENSG00000174576	NPAS4
GO:0014866	skeletal myofibril assembly	2	ENSG00000133392	MYH11
			ENSG00000159251	ACTC1
GO:0032725	positive regulation of granulocyte macrophage colony-stimulating factor production	2	ENSG00000125538	IL1B
			ENSG00000172575	RASGRP1
GO:0021781	glial cell fate commitment	2	ENSG00000005513	SOX8
			ENSG00000197921	HES5
GO:0072282	metanephric nephron tubule morphogenesis	2	ENSG00000005513	SOX8
			ENSG00000197921	HES5
GO:0032967	positive regulation of collagen biosynthetic process	3	ENSG00000102760	RGCC
			ENSG00000118523	CCN2
			ENSG00000122641	INHBA
GO:0038128	ERBB2 signaling pathway	3	ENSG00000034971	MYOC
			ENSG00000065361	ERBB3
			ENSG00000113070	HBEGF
GO:0006940	regulation of smooth muscle contraction	5	ENSG00000130176	CNN1
			ENSG00000141052	MYOCD
			ENSG00000167657	DAPK3
			ENSG00000168743	NPNT
			ENSG00000184160	ADRA2C
GO:1900745	positive regulation of p38MAPK cascade	3	ENSG00000125538	IL1B
			ENSG00000156466	GDF6
			ENSG00000164620	RELL2
GO:0046330	positive regulation of JNK cascade	5	ENSG00000082512	TRAF5
			ENSG00000111907	TPD52L1
			ENSG00000118523	CCN2
			ENSG00000125538	IL1B
			ENSG00000172575	RASGRP1
GO:0021782	glial cell development	6	ENSG00000034971	MYOC
			ENSG00000100151	PICK1
			ENSG00000125538	IL1B
			ENSG00000131620	ANO1
			ENSG00000148053	NTRK2
			ENSG00000197921	HES5
GO:0038063	collagen-activated tyrosine kinase receptor signaling pathway	2	ENSG00000169031	COL4A3
			ENSG00000187498	COL4A1
GO:0070486	leukocyte aggregation	2	ENSG00000125538	IL1B
			ENSG00000154721	JAM2
GO:0051496	positive regulation of stress fiber assembly	4	ENSG00000034971	MYOC
			ENSG00000102760	RGCC
			ENSG00000118523	CCN2
			ENSG00000196405	EVL
GO:0002040	sprouting angiogenesis	6	ENSG00000070495	JMJD6
			ENSG00000113578	FGF1
			ENSG00000120156	TEK
			ENSG00000164283	ESM1
			ENSG00000165757	JCAD
			ENSG00000176692	FOXC2
GO:0031032	actomyosin structure organization	12	ENSG00000034971	MYOC
			ENSG00000095637	SORBS1
			ENSG00000102760	RGCC
			ENSG00000118523	CCN2
			ENSG00000130176	CNN1
			ENSG00000133392	MYH11
			ENSG00000133454	MYO18B
			ENSG00000148677	ANKRD1
			ENSG00000154330	PGM5
			ENSG00000159251	ACTC1
			ENSG00000172159	FRMD3
			ENSG00000196405	EVL
GO:0045823	positive regulation of heart contraction	3	ENSG00000092969	TGFB2
			ENSG00000118523	CCN2
			ENSG00000170214	ADRA1B
GO:0003197	endocardial cushion development	3	ENSG00000065361	ERBB3
			ENSG00000092969	TGFB2
			ENSG00000101384	JAG1
GO:2000402	negative regulation of lymphocyte migration	2	ENSG00000117115	PADI2
			ENSG00000189058	APOD
GO:1902337	regulation of apoptotic process involved in morphogenesis	2	ENSG00000092969	TGFB2
			ENSG00000176692	FOXC2
GO:0061626	pharyngeal arch artery morphogenesis	2	ENSG00000069122	ADGRF5
			ENSG00000092969	TGFB2
GO:0045741	positive regulation of epidermal growth factor-activated receptor activity	2	ENSG00000113070	HBEGF
			ENSG00000182585	EPGN
GO:0015820	leucine transport	2	ENSG00000103064	SLC7A6
			ENSG00000197106	SLC6A17
GO:0000902	cell morphogenesis	24	ENSG00000006468	ETV1
			ENSG00000021645	NRXN3
			ENSG00000044090	CUL7
			ENSG00000061337	LZTS1
			ENSG00000092969	TGFB2
			ENSG00000099260	PALMD
			ENSG00000101336	HCK
			ENSG00000105894	PTN
			ENSG00000113361	CDH6
			ENSG00000130477	UNC13A
			ENSG00000131620	ANO1
			ENSG00000139132	FGD4
			ENSG00000145526	CDH18
			ENSG00000148053	NTRK2
			ENSG00000150394	CDH8
			ENSG00000150457	LATS2
			ENSG00000162614	NEXN
			ENSG00000163110	PDLIM5
			ENSG00000167657	DAPK3
			ENSG00000168389	MFSD2A
			ENSG00000169436	COL22A1
			ENSG00000169862	CTNND2
			ENSG00000174469	CNTNAP2
			ENSG00000198576	ARC
GO:0010811	positive regulation of cell-substrate adhesion	6	ENSG00000034971	MYOC
			ENSG00000072163	LIMS2
			ENSG00000120156	TEK
			ENSG00000154175	ABI3BP
			ENSG00000164620	RELL2
			ENSG00000168743	NPNT
GO:0030154	cell differentiation	90	ENSG00000005513	SOX8
			ENSG00000006468	ETV1
			ENSG00000021645	NRXN3
			ENSG00000034971	MYOC
			ENSG00000044090	CUL7
			ENSG00000057294	PKP2
			ENSG00000061337	LZTS1
			ENSG00000065361	ERBB3
			ENSG00000069122	ADGRF5
			ENSG00000070404	FSTL3
			ENSG00000070495	JMJD6
			ENSG00000074527	NTN4
			ENSG00000081087	OSTM1
			ENSG00000092969	TGFB2
			ENSG00000100151	PICK1
			ENSG00000101336	HCK
			ENSG00000101384	JAG1
			ENSG00000102755	FLT1
			ENSG00000102760	RGCC
			ENSG00000104881	PPP1R13L
			ENSG00000105894	PTN
			ENSG00000106366	SERPINE1
			ENSG00000107796	ACTA2
			ENSG00000107937	GTPBP4
			ENSG00000113578	FGF1
			ENSG00000115468	EFHD1
			ENSG00000115602	IL1RL1
			ENSG00000115844	DLX2
			ENSG00000118523	CCN2
			ENSG00000118689	FOXO3
			ENSG00000120156	TEK
			ENSG00000122574	WIPF3
			ENSG00000122641	INHBA
			ENSG00000125538	IL1B
			ENSG00000125657	TNFSF9
			ENSG00000127124	HIVEP3
			ENSG00000128342	LIF
			ENSG00000130202	NECTIN2
			ENSG00000130477	UNC13A
			ENSG00000131620	ANO1
			ENSG00000131737	KRT34
			ENSG00000132122	SPATA6
			ENSG00000133392	MYH11
			ENSG00000133454	MYO18B
			ENSG00000134107	BHLHE40
			ENSG00000136802	LRRC8A
			ENSG00000139970	RTN1
			ENSG00000141052	MYOCD
			ENSG00000143473	KCNH1
			ENSG00000146197	SCUBE3
			ENSG00000148053	NTRK2
			ENSG00000148677	ANKRD1
			ENSG00000150457	LATS2
			ENSG00000152804	HHEX
			ENSG00000154175	ABI3BP
			ENSG00000154330	PGM5
			ENSG00000154556	SORBS2
			ENSG00000154721	JAM2
			ENSG00000156466	GDF6
			ENSG00000157766	ACAN
			ENSG00000159251	ACTC1
			ENSG00000162614	NEXN
			ENSG00000163110	PDLIM5
			ENSG00000164161	HHIP
			ENSG00000164889	SLC4A2
			ENSG00000166145	SPINT1
			ENSG00000168389	MFSD2A
			ENSG00000168743	NPNT
			ENSG00000169436	COL22A1
			ENSG00000169862	CTNND2
			ENSG00000170271	FAXDC2
			ENSG00000170396	ZNF804A
			ENSG00000170627	GTSF1
			ENSG00000172575	RASGRP1
			ENSG00000174469	CNTNAP2
			ENSG00000174576	NPAS4
			ENSG00000176692	FOXC2
			ENSG00000176909	MAMSTR
			ENSG00000179772	FOXS1
			ENSG00000184160	ADRA2C
			ENSG00000185022	MAFF
			ENSG00000186832	KRT16
			ENSG00000186847	KRT14
			ENSG00000187498	COL4A1
			ENSG00000188290	HES4
			ENSG00000189058	APOD
			ENSG00000196711	ALKAL1
			ENSG00000197921	HES5
			ENSG00000198018	ENTPD7
			ENSG00000198576	ARC
GO:2000178	negative regulation of neural precursor cell proliferation	3	ENSG00000072163	LIMS2
			ENSG00000105894	PTN
			ENSG00000166145	SPINT1
GO:0072070	loop of Henle development	2	ENSG00000101384	JAG1
			ENSG00000197921	HES5
GO:0001502	cartilage condensation	2	ENSG00000118523	CCN2
			ENSG00000157766	ACAN
GO:0010642	negative regulation of platelet-derived growth factor receptor signaling pathway	2	ENSG00000141052	MYOCD
			ENSG00000189058	APOD
GO:1902476	chloride transmembrane transport	4	ENSG00000131620	ANO1
			ENSG00000136802	LRRC8A
			ENSG00000162383	SLC1A7
			ENSG00000164889	SLC4A2
GO:0055008	cardiac muscle tissue morphogenesis	5	ENSG00000057294	PKP2
			ENSG00000092969	TGFB2
			ENSG00000148677	ANKRD1
			ENSG00000159251	ACTC1
			ENSG00000176692	FOXC2
GO:0060038	cardiac muscle cell proliferation	3	ENSG00000092969	TGFB2
			ENSG00000144560	VGLL4
			ENSG00000176692	FOXC2
GO:0048935	peripheral nervous system neuron development	2	ENSG00000006468	ETV1
			ENSG00000148053	NTRK2
GO:0048715	negative regulation of oligodendrocyte differentiation	2	ENSG00000115844	DLX2
			ENSG00000197921	HES5
GO:0008544	epidermis development	11	ENSG00000092969	TGFB2
			ENSG00000101384	JAG1
			ENSG00000118523	CCN2
			ENSG00000122641	INHBA
			ENSG00000131737	KRT34
			ENSG00000150457	LATS2
			ENSG00000166145	SPINT1
			ENSG00000185022	MAFF
			ENSG00000186832	KRT16
			ENSG00000186847	KRT14
			ENSG00000197921	HES5
GO:0098609	cell-cell adhesion	28	ENSG00000021645	NRXN3
			ENSG00000057294	PKP2
			ENSG00000070404	FSTL3
			ENSG00000072163	LIMS2
			ENSG00000081277	PKP1
			ENSG00000092969	TGFB2
			ENSG00000101384	JAG1
			ENSG00000102760	RGCC
			ENSG00000105246	EBI3
			ENSG00000107937	GTPBP4
			ENSG00000111057	KRT18
			ENSG00000113361	CDH6
			ENSG00000118689	FOXO3
			ENSG00000125538	IL1B
			ENSG00000125657	TNFSF9
			ENSG00000130202	NECTIN2
			ENSG00000145526	CDH18
			ENSG00000150394	CDH8
			ENSG00000154721	JAM2
			ENSG00000156453	PCDH1
			ENSG00000162614	NEXN
			ENSG00000163110	PDLIM5
			ENSG00000164889	SLC4A2
			ENSG00000168743	NPNT
			ENSG00000169862	CTNND2
			ENSG00000172575	RASGRP1
			ENSG00000174564	IL20RB
			ENSG00000240184	PCDHGC3
GO:0015844	monoamine transport	3	ENSG00000100151	PICK1
			ENSG00000135312	HTR1B
			ENSG00000184160	ADRA2C
GO:0015822	ornithine transport	2	ENSG00000003989	SLC7A2
			ENSG00000103064	SLC7A6
GO:0006073	cellular glucan metabolic process	2	ENSG00000095637	SORBS1
			ENSG00000257335	MGAM
GO:0002758	innate immune response-activating signaling pathway	3	ENSG00000101336	HCK
			ENSG00000118503	TNFAIP3
			ENSG00000129657	SEC14L1
GO:0043010	camera-type eye development	14	ENSG00000005513	SOX8
			ENSG00000070495	JMJD6
			ENSG00000092969	TGFB2
			ENSG00000101384	JAG1
			ENSG00000102755	FLT1
			ENSG00000104881	PPP1R13L
			ENSG00000115844	DLX2
			ENSG00000122641	INHBA
			ENSG00000148053	NTRK2
			ENSG00000148339	SLC25A25
			ENSG00000168389	MFSD2A
			ENSG00000176692	FOXC2
			ENSG00000187498	COL4A1
			ENSG00000197921	HES5
GO:0006970	response to osmotic stress	4	ENSG00000115468	EFHD1
			ENSG00000117394	SLC2A1
			ENSG00000136802	LRRC8A
			ENSG00000157514	TSC22D3
GO:0045840	positive regulation of mitotic nuclear division	3	ENSG00000102760	RGCC
			ENSG00000125538	IL1B
			ENSG00000182585	EPGN
GO:0032924	activin receptor signaling pathway	3	ENSG00000070404	FSTL3
			ENSG00000122641	INHBA
			ENSG00000156466	GDF6
GO:0010633	negative regulation of epithelial cell migration	3	ENSG00000102760	RGCC
			ENSG00000196405	EVL
			ENSG00000261150	EPPK1
GO:0035331	negative regulation of hippo signaling	2	ENSG00000144560	VGLL4
			ENSG00000151718	WWC2
GO:0030213	hyaluronan biosynthetic process	2	ENSG00000103044	HAS3
			ENSG00000125538	IL1B
GO:1903826	L-arginine transmembrane transport	2	ENSG00000003989	SLC7A2
			ENSG00000103064	SLC7A6
GO:0001974	blood vessel remodeling	3	ENSG00000101384	JAG1
			ENSG00000128342	LIF
			ENSG00000176692	FOXC2
GO:0008543	fibroblast growth factor receptor signaling pathway	4	ENSG00000113578	FGF1
			ENSG00000115339	GALNT3
			ENSG00000118523	CCN2
			ENSG00000164161	HHIP
GO:0046849	bone remodeling	4	ENSG00000105894	PTN
			ENSG00000118503	TNFAIP3
			ENSG00000135312	HTR1B
			ENSG00000164889	SLC4A2
GO:0046620	regulation of organ growth	4	ENSG00000144560	VGLL4
			ENSG00000150457	LATS2
			ENSG00000151718	WWC2
			ENSG00000176692	FOXC2
GO:0010862	positive regulation of pathway-restricted SMAD protein phosphorylation	3	ENSG00000092969	TGFB2
			ENSG00000122641	INHBA
			ENSG00000156466	GDF6
GO:0045954	positive regulation of natural killer cell mediated cytotoxicity	2	ENSG00000130202	NECTIN2
			ENSG00000172575	RASGRP1
GO:0007010	cytoskeleton organization	38	ENSG00000029534	ANK1
			ENSG00000034971	MYOC
			ENSG00000044090	CUL7
			ENSG00000057294	PKP2
			ENSG00000081277	PKP1
			ENSG00000095637	SORBS1
			ENSG00000100151	PICK1
			ENSG00000101336	HCK
			ENSG00000102760	RGCC
			ENSG00000111057	KRT18
			ENSG00000114019	AMOTL2
			ENSG00000118503	TNFAIP3
			ENSG00000118523	CCN2
			ENSG00000120156	TEK
			ENSG00000121957	GPSM2
			ENSG00000122574	WIPF3
			ENSG00000130176	CNN1
			ENSG00000130202	NECTIN2
			ENSG00000131737	KRT34
			ENSG00000133392	MYH11
			ENSG00000133454	MYO18B
			ENSG00000139132	FGD4
			ENSG00000148677	ANKRD1
			ENSG00000154330	PGM5
			ENSG00000154553	PDLIM3
			ENSG00000154556	SORBS2
			ENSG00000159251	ACTC1
			ENSG00000162614	NEXN
			ENSG00000163110	PDLIM5
			ENSG00000164889	SLC4A2
			ENSG00000167657	DAPK3
			ENSG00000168334	XIRP1
			ENSG00000172159	FRMD3
			ENSG00000186832	KRT16
			ENSG00000186847	KRT14
			ENSG00000196405	EVL
			ENSG00000198576	ARC
			ENSG00000261150	EPPK1
GO:0070831	basement membrane assembly	2	ENSG00000074527	NTN4
			ENSG00000091128	LAMB4
GO:0050995	negative regulation of lipid catabolic process	2	ENSG00000125538	IL1B
			ENSG00000168389	MFSD2A
GO:0050965	detection of temperature stimulus involved in sensory perception of pain	2	ENSG00000131620	ANO1
			ENSG00000169432	SCN9A
GO:0071625	vocalization behavior	2	ENSG00000021645	NRXN3
			ENSG00000174469	CNTNAP2
GO:0007623	circadian rhythm	4	ENSG00000105516	DBP
			ENSG00000134107	BHLHE40
			ENSG00000148053	NTRK2
			ENSG00000169432	SCN9A
GO:0045747	positive regulation of Notch signaling pathway	3	ENSG00000092969	TGFB2
			ENSG00000101384	JAG1
			ENSG00000197921	HES5
GO:0051781	positive regulation of cell division	4	ENSG00000092969	TGFB2
			ENSG00000105894	PTN
			ENSG00000113578	FGF1
			ENSG00000125538	IL1B
GO:2000738	positive regulation of stem cell differentiation	2	ENSG00000092969	TGFB2
			ENSG00000105894	PTN
GO:0051260	protein homooligomerization	6	ENSG00000070495	JMJD6
			ENSG00000131398	KCNC3
			ENSG00000148411	NACC2
			ENSG00000183775	KCTD16
			ENSG00000196405	EVL
			ENSG00000198576	ARC
GO:0016477	cell migration	37	ENSG00000005513	SOX8
			ENSG00000034971	MYOC
			ENSG00000074527	NTN4
			ENSG00000076706	MCAM
			ENSG00000091128	LAMB4
			ENSG00000092969	TGFB2
			ENSG00000101336	HCK
			ENSG00000101384	JAG1
			ENSG00000102755	FLT1
			ENSG00000102760	RGCC
			ENSG00000105894	PTN
			ENSG00000106366	SERPINE1
			ENSG00000107796	ACTA2
			ENSG00000107937	GTPBP4
			ENSG00000113070	HBEGF
			ENSG00000113578	FGF1
			ENSG00000114019	AMOTL2
			ENSG00000117115	PADI2
			ENSG00000118503	TNFAIP3
			ENSG00000118523	CCN2
			ENSG00000118689	FOXO3
			ENSG00000120156	TEK
			ENSG00000125538	IL1B
			ENSG00000141052	MYOCD
			ENSG00000148053	NTRK2
			ENSG00000151718	WWC2
			ENSG00000154721	JAM2
			ENSG00000156466	GDF6
			ENSG00000162614	NEXN
			ENSG00000165757	JCAD
			ENSG00000167657	DAPK3
			ENSG00000176692	FOXC2
			ENSG00000186832	KRT16
			ENSG00000189058	APOD
			ENSG00000196405	EVL
			ENSG00000198576	ARC
			ENSG00000261150	EPPK1
GO:0001570	vasculogenesis	4	ENSG00000044090	CUL7
			ENSG00000133454	MYO18B
			ENSG00000141052	MYOCD
			ENSG00000148053	NTRK2
GO:0034332	adherens junction organization	3	ENSG00000113361	CDH6
			ENSG00000145526	CDH18
			ENSG00000150394	CDH8
GO:0045944	positive regulation of transcription by RNA polymerase II	24	ENSG00000005513	SOX8
			ENSG00000006468	ETV1
			ENSG00000070404	FSTL3
			ENSG00000070495	JMJD6
			ENSG00000101384	JAG1
			ENSG00000102760	RGCC
			ENSG00000105516	DBP
			ENSG00000113578	FGF1
			ENSG00000115844	DLX2
			ENSG00000118689	FOXO3
			ENSG00000122641	INHBA
			ENSG00000125538	IL1B
			ENSG00000128342	LIF
			ENSG00000134058	CDK7
			ENSG00000141052	MYOCD
			ENSG00000152804	HHEX
			ENSG00000168743	NPNT
			ENSG00000174576	NPAS4
			ENSG00000176692	FOXC2
			ENSG00000176909	MAMSTR
			ENSG00000179583	CIITA
			ENSG00000185022	MAFF
			ENSG00000197921	HES5
			ENSG00000215845	TSTD1
GO:0045907	positive regulation of vasoconstriction	2	ENSG00000059377	TBXAS1
			ENSG00000170214	ADRA1B
GO:1903672	positive regulation of sprouting angiogenesis	2	ENSG00000113578	FGF1
			ENSG00000165757	JCAD
GO:2000251	positive regulation of actin cytoskeleton reorganization	2	ENSG00000101336	HCK
			ENSG00000120156	TEK
GO:0071880	adenylate cyclase-activating adrenergic receptor signaling pathway	2	ENSG00000170214	ADRA1B
			ENSG00000184160	ADRA2C
GO:0033209	tumor necrosis factor-mediated signaling pathway	4	ENSG00000082512	TRAF5
			ENSG00000111057	KRT18
			ENSG00000118503	TNFAIP3
			ENSG00000118689	FOXO3
GO:1902895	positive regulation of miRNA transcription	3	ENSG00000092969	TGFB2
			ENSG00000118689	FOXO3
			ENSG00000141052	MYOCD
GO:0008284	positive regulation of cell population proliferation	25	ENSG00000005513	SOX8
			ENSG00000065361	ERBB3
			ENSG00000082512	TRAF5
			ENSG00000092969	TGFB2
			ENSG00000100368	CSF2RB
			ENSG00000101336	HCK
			ENSG00000102755	FLT1
			ENSG00000105246	EBI3
			ENSG00000105894	PTN
			ENSG00000113070	HBEGF
			ENSG00000113578	FGF1
			ENSG00000118503	TNFAIP3
			ENSG00000118523	CCN2
			ENSG00000120156	TEK
			ENSG00000125538	IL1B
			ENSG00000125657	TNFSF9
			ENSG00000128342	LIF
			ENSG00000135312	HTR1B
			ENSG00000140511	HAPLN3
			ENSG00000141052	MYOCD
			ENSG00000148053	NTRK2
			ENSG00000164283	ESM1
			ENSG00000165757	JCAD
			ENSG00000182585	EPGN
			ENSG00000197921	HES5
GO:0007267	cell-cell signaling	34	ENSG00000021645	NRXN3
			ENSG00000034971	MYOC
			ENSG00000057294	PKP2
			ENSG00000061337	LZTS1
			ENSG00000073150	PANX2
			ENSG00000100151	PICK1
			ENSG00000105894	PTN
			ENSG00000114019	AMOTL2
			ENSG00000118503	TNFAIP3
			ENSG00000120156	TEK
			ENSG00000122641	INHBA
			ENSG00000125538	IL1B
			ENSG00000125657	TNFSF9
			ENSG00000128342	LIF
			ENSG00000130477	UNC13A
			ENSG00000131620	ANO1
			ENSG00000135312	HTR1B
			ENSG00000136802	LRRC8A
			ENSG00000144560	VGLL4
			ENSG00000148053	NTRK2
			ENSG00000150394	CDH8
			ENSG00000150457	LATS2
			ENSG00000152804	HHEX
			ENSG00000156453	PCDH1
			ENSG00000159248	GJD2
			ENSG00000162383	SLC1A7
			ENSG00000165617	DACT1
			ENSG00000167657	DAPK3
			ENSG00000169862	CTNND2
			ENSG00000170214	ADRA1B
			ENSG00000174576	NPAS4
			ENSG00000178343	SHISA3
			ENSG00000184160	ADRA2C
			ENSG00000198576	ARC
GO:0072001	renal system development	15	ENSG00000005513	SOX8
			ENSG00000070495	JMJD6
			ENSG00000092969	TGFB2
			ENSG00000101384	JAG1
			ENSG00000107796	ACTA2
			ENSG00000113578	FGF1
			ENSG00000120156	TEK
			ENSG00000128342	LIF
			ENSG00000141052	MYOCD
			ENSG00000156466	GDF6
			ENSG00000168743	NPNT
			ENSG00000169031	COL4A3
			ENSG00000176692	FOXC2
			ENSG00000187498	COL4A1
			ENSG00000197921	HES5
GO:0035176	social behavior	3	ENSG00000021645	NRXN3
			ENSG00000174469	CNTNAP2
			ENSG00000174576	NPAS4
GO:0007566	embryo implantation	3	ENSG00000125538	IL1B
			ENSG00000128342	LIF
			ENSG00000163453	IGFBP7
GO:0014897	striated muscle hypertrophy	3	ENSG00000034971	MYOC
			ENSG00000154556	SORBS2
			ENSG00000163110	PDLIM5
GO:0060353	regulation of cell adhesion molecule production	2	ENSG00000125538	IL1B
			ENSG00000141052	MYOCD
GO:0007638	mechanosensory behavior	2	ENSG00000006468	ETV1
			ENSG00000174469	CNTNAP2
GO:0010692	regulation of alkaline phosphatase activity	2	ENSG00000092969	TGFB2
			ENSG00000168743	NPNT
GO:0042423	catecholamine biosynthetic process	2	ENSG00000079931	MOXD1
			ENSG00000092969	TGFB2
GO:0051547	regulation of keratinocyte migration	2	ENSG00000113070	HBEGF
			ENSG00000261150	EPPK1
GO:1902430	negative regulation of amyloid-beta formation	2	ENSG00000139970	RTN1
			ENSG00000148053	NTRK2
GO:0002862	negative regulation of inflammatory response to antigenic stimulus	2	ENSG00000101336	HCK
			ENSG00000174564	IL20RB
GO:0060065	uterus development	2	ENSG00000092969	TGFB2
			ENSG00000141052	MYOCD
GO:0034440	lipid oxidation	2	ENSG00000168389	MFSD2A
			ENSG00000189058	APOD
GO:0045766	positive regulation of angiogenesis	7	ENSG00000102755	FLT1
			ENSG00000106366	SERPINE1
			ENSG00000113578	FGF1
			ENSG00000120156	TEK
			ENSG00000125538	IL1B
			ENSG00000165757	JCAD
			ENSG00000176692	FOXC2
GO:0007568	aging	6	ENSG00000118523	CCN2
			ENSG00000122641	INHBA
			ENSG00000179583	CIITA
			ENSG00000186832	KRT16
			ENSG00000186847	KRT14
			ENSG00000189058	APOD
GO:0048709	oligodendrocyte differentiation	5	ENSG00000005513	SOX8
			ENSG00000105894	PTN
			ENSG00000115844	DLX2
			ENSG00000148053	NTRK2
			ENSG00000197921	HES5
GO:0055010	ventricular cardiac muscle tissue morphogenesis	3	ENSG00000057294	PKP2
			ENSG00000092969	TGFB2
			ENSG00000176692	FOXC2
GO:0032495	response to muramyl dipeptide	2	ENSG00000101384	JAG1
			ENSG00000118503	TNFAIP3
GO:0021756	striatum development	2	ENSG00000122641	INHBA
			ENSG00000174469	CNTNAP2
GO:0032703	negative regulation of interleukin-2 production	2	ENSG00000118503	TNFAIP3
			ENSG00000174564	IL20RB
GO:0001964	startle response	2	ENSG00000130751	NPAS1
			ENSG00000143473	KCNH1
GO:0003184	pulmonary valve morphogenesis	2	ENSG00000092969	TGFB2
			ENSG00000101384	JAG1
GO:0000302	response to reactive oxygen species	3	ENSG00000118503	TNFAIP3
			ENSG00000130649	CYP2E1
			ENSG00000189058	APOD
GO:0034446	substrate adhesion-dependent cell spreading	6	ENSG00000034971	MYOC
			ENSG00000057294	PKP2
			ENSG00000072163	LIMS2
			ENSG00000074527	NTN4
			ENSG00000091128	LAMB4
			ENSG00000120156	TEK
GO:0007612	learning	6	ENSG00000021645	NRXN3
			ENSG00000105894	PTN
			ENSG00000148053	NTRK2
			ENSG00000174469	CNTNAP2
			ENSG00000174576	NPAS4
			ENSG00000198576	ARC
GO:0035329	hippo signaling	4	ENSG00000114019	AMOTL2
			ENSG00000144560	VGLL4
			ENSG00000150457	LATS2
			ENSG00000151718	WWC2
GO:0071466	cellular response to xenobiotic stimulus	4	ENSG00000125538	IL1B
			ENSG00000130649	CYP2E1
			ENSG00000135312	HTR1B
			ENSG00000148677	ANKRD1
GO:0070542	response to fatty acid	3	ENSG00000059377	TBXAS1
			ENSG00000118523	CCN2
			ENSG00000118689	FOXO3
GO:0032729	positive regulation of type II interferon production	3	ENSG00000105246	EBI3
			ENSG00000125538	IL1B
			ENSG00000172575	RASGRP1
GO:0061049	cell growth involved in cardiac muscle cell development	2	ENSG00000154556	SORBS2
			ENSG00000163110	PDLIM5
GO:0090050	positive regulation of cell migration involved in sprouting angiogenesis	2	ENSG00000165757	JCAD
			ENSG00000176692	FOXC2
GO:0009952	anterior/posterior pattern specification	6	ENSG00000134107	BHLHE40
			ENSG00000152804	HHEX
			ENSG00000176692	FOXC2
			ENSG00000188290	HES4
			ENSG00000197921	HES5
			ENSG00000198576	ARC
GO:0000122	negative regulation of transcription by RNA polymerase II	19	ENSG00000005513	SOX8
			ENSG00000104881	PPP1R13L
			ENSG00000112182	BACH2
			ENSG00000115844	DLX2
			ENSG00000118689	FOXO3
			ENSG00000130751	NPAS1
			ENSG00000134107	BHLHE40
			ENSG00000141052	MYOCD
			ENSG00000148411	NACC2
			ENSG00000151718	WWC2
			ENSG00000152804	HHEX
			ENSG00000165617	DACT1
			ENSG00000176692	FOXC2
			ENSG00000177873	ZNF619
			ENSG00000179583	CIITA
			ENSG00000179772	FOXS1
			ENSG00000185022	MAFF
			ENSG00000197921	HES5
			ENSG00000198517	MAFK
GO:0060429	epithelium development	26	ENSG00000005513	SOX8
			ENSG00000074527	NTN4
			ENSG00000092969	TGFB2
			ENSG00000101384	JAG1
			ENSG00000106366	SERPINE1
			ENSG00000107796	ACTA2
			ENSG00000113070	HBEGF
			ENSG00000113578	FGF1
			ENSG00000122641	INHBA
			ENSG00000125538	IL1B
			ENSG00000128342	LIF
			ENSG00000131737	KRT34
			ENSG00000150457	LATS2
			ENSG00000164161	HHIP
			ENSG00000165617	DACT1
			ENSG00000166145	SPINT1
			ENSG00000168389	MFSD2A
			ENSG00000168743	NPNT
			ENSG00000169436	COL22A1
			ENSG00000176692	FOXC2
			ENSG00000185022	MAFF
			ENSG00000186832	KRT16
			ENSG00000186847	KRT14
			ENSG00000187498	COL4A1
			ENSG00000197921	HES5
			ENSG00000261150	EPPK1
GO:0048662	negative regulation of smooth muscle cell proliferation	4	ENSG00000118503	TNFAIP3
			ENSG00000130176	CNN1
			ENSG00000141052	MYOCD
			ENSG00000189058	APOD
GO:0048871	multicellular organismal-level homeostasis	17	ENSG00000069122	ADGRF5
			ENSG00000070495	JMJD6
			ENSG00000104881	PPP1R13L
			ENSG00000107611	CUBN
			ENSG00000117394	SLC2A1
			ENSG00000118503	TNFAIP3
			ENSG00000118523	CCN2
			ENSG00000118689	FOXO3
			ENSG00000120279	MYCT1
			ENSG00000122641	INHBA
			ENSG00000125538	IL1B
			ENSG00000154721	JAM2
			ENSG00000157514	TSC22D3
			ENSG00000164889	SLC4A2
			ENSG00000168389	MFSD2A
			ENSG00000174564	IL20RB
			ENSG00000176692	FOXC2
GO:0002460	adaptive immune response based on somatic recombination of immune receptors built from immunoglobulin superfamily domains	10	ENSG00000100368	CSF2RB
			ENSG00000101384	JAG1
			ENSG00000105246	EBI3
			ENSG00000112182	BACH2
			ENSG00000115602	IL1RL1
			ENSG00000118503	TNFAIP3
			ENSG00000125538	IL1B
			ENSG00000130202	NECTIN2
			ENSG00000174564	IL20RB
			ENSG00000198018	ENTPD7
GO:0046697	decidualization	2	ENSG00000105894	PTN
			ENSG00000128342	LIF
GO:0097150	neuronal stem cell population maintenance	2	ENSG00000101384	JAG1
			ENSG00000197921	HES5
GO:0070663	regulation of leukocyte proliferation	8	ENSG00000100368	CSF2RB
			ENSG00000105246	EBI3
			ENSG00000118503	TNFAIP3
			ENSG00000125538	IL1B
			ENSG00000125657	TNFSF9
			ENSG00000152804	HHEX
			ENSG00000164889	SLC4A2
			ENSG00000174564	IL20RB
GO:0019221	cytokine-mediated signaling pathway	12	ENSG00000056736	IL17RB
			ENSG00000082512	TRAF5
			ENSG00000100368	CSF2RB
			ENSG00000101336	HCK
			ENSG00000105246	EBI3
			ENSG00000111057	KRT18
			ENSG00000115602	IL1RL1
			ENSG00000117115	PADI2
			ENSG00000118503	TNFAIP3
			ENSG00000118689	FOXO3
			ENSG00000125538	IL1B
			ENSG00000174564	IL20RB
GO:0014015	positive regulation of gliogenesis	5	ENSG00000005513	SOX8
			ENSG00000105894	PTN
			ENSG00000125538	IL1B
			ENSG00000128342	LIF
			ENSG00000166145	SPINT1
GO:0045639	positive regulation of myeloid cell differentiation	5	ENSG00000101384	JAG1
			ENSG00000118689	FOXO3
			ENSG00000122641	INHBA
			ENSG00000128342	LIF
			ENSG00000170271	FAXDC2
GO:0021544	subpallium development	3	ENSG00000115844	DLX2
			ENSG00000122641	INHBA
			ENSG00000174469	CNTNAP2
GO:1903596	regulation of gap junction assembly	2	ENSG00000125538	IL1B
			ENSG00000174469	CNTNAP2
GO:0072537	fibroblast activation	2	ENSG00000102760	RGCC
			ENSG00000107796	ACTA2
GO:0010002	cardioblast differentiation	2	ENSG00000092969	TGFB2
			ENSG00000141052	MYOCD
GO:0043500	muscle adaptation	3	ENSG00000034971	MYOC
			ENSG00000118689	FOXO3
			ENSG00000125538	IL1B
GO:0045216	cell-cell junction organization	10	ENSG00000057294	PKP2
			ENSG00000072163	LIMS2
			ENSG00000081277	PKP1
			ENSG00000092969	TGFB2
			ENSG00000113361	CDH6
			ENSG00000125538	IL1B
			ENSG00000145526	CDH18
			ENSG00000150394	CDH8
			ENSG00000169862	CTNND2
			ENSG00000174469	CNTNAP2
GO:0006812	monoatomic cation transport	11	ENSG00000057294	PKP2
			ENSG00000073150	PANX2
			ENSG00000118523	CCN2
			ENSG00000131398	KCNC3
			ENSG00000131620	ANO1
			ENSG00000137672	TRPC6
			ENSG00000143473	KCNH1
			ENSG00000148339	SLC25A25
			ENSG00000162383	SLC1A7
			ENSG00000169432	SCN9A
			ENSG00000197106	SLC6A17
GO:0042149	cellular response to glucose starvation	3	ENSG00000100151	PICK1
			ENSG00000117394	SLC2A1
			ENSG00000118689	FOXO3
GO:1904706	negative regulation of vascular associated smooth muscle cell proliferation	2	ENSG00000130176	CNN1
			ENSG00000141052	MYOCD
GO:0003094	glomerular filtration	2	ENSG00000069122	ADGRF5
			ENSG00000076706	MCAM
GO:0045987	positive regulation of smooth muscle contraction	2	ENSG00000141052	MYOCD
			ENSG00000168743	NPNT
GO:0050678	regulation of epithelial cell proliferation	14	ENSG00000072163	LIMS2
			ENSG00000092969	TGFB2
			ENSG00000101384	JAG1
			ENSG00000102755	FLT1
			ENSG00000102760	RGCC
			ENSG00000105894	PTN
			ENSG00000113578	FGF1
			ENSG00000118503	TNFAIP3
			ENSG00000120156	TEK
			ENSG00000165757	JCAD
			ENSG00000169031	COL4A3
			ENSG00000182585	EPGN
			ENSG00000197921	HES5
			ENSG00000261150	EPPK1

## Sheet: S5_Reactome pathways
Pathway identifier	Pathway name	#Entities found	#Entities total	Entities ratio	Entities pValue	Entities FDR	#Reactions found	#Reactions total	Reactions ratio	Species identifier	Species name	Submitted entities found	Mapped entities	Found reaction identifiers
R-HSA-1368108	BMAL1:CLOCK,NPAS2 activates circadian gene expression	6	43	0.00278065	0.000185	0.132645	6	20	0.00135842	9606	Homo sapiens	DBP;SERPINE1;BHLHE40		R-HSA-5663124;R-HSA-5663170;R-HSA-5663132;R-HSA-879798;R-HSA-549364;R-HSA-879762
R-HSA-5660668	CLEC7A/inflammasome pathway	3	8	0.000517	0.000498	0.178457	2	4	0.000272	9606	Homo sapiens	IL1B		R-HSA-5660663;R-HSA-5660622
R-HSA-6809371	Formation of the cornified envelope	9	138	0.00892395	0.00135204	0.281847	9	27	0.00183387	9606	Homo sapiens	KRT18;KRT16;KRT14;PKP2;PKP1;KRT34		R-HSA-6814695;R-HSA-6810357;R-HSA-6814387;R-HSA-6811539;R-HSA-8942224;R-HSA-6814734;R-HSA-6814764;R-HSA-6814298;R-HSA-6810937
R-HSA-9013695	NOTCH4 Intracellular Domain Regulates Transcription	4	26	0.00168132	0.00157456	0.281847	2	9	0.000611	9606	Homo sapiens	ACTA2;HES5		R-HSA-9604664;R-HSA-9604446
R-HSA-9014843	Interleukin-33 signaling	2	4	0.000259	0.00266832	0.317531	2	2	0.000136	9606	Homo sapiens	IL1RL1		R-HSA-448629;R-HSA-448603
R-HSA-2473224	Antagonism of Activin by Follistatin	2	4	0.000259	0.00266832	0.317531	2	2	0.000136	9606	Homo sapiens	INHBA;FSTL3		R-HSA-2473184;R-HSA-2473186
R-HSA-112303	Electric Transmission Across Gap Junctions	2	6	0.000388	0.00585758	0.488651	3	4	0.000272	9606	Homo sapiens	GJD2;PANX2		R-HSA-375330;R-HSA-375342;R-HSA-375339
R-HSA-112307	Transmission across Electrical Synapses	2	6	0.000388	0.00585758	0.488651	3	4	0.000272	9606	Homo sapiens	GJD2;PANX2		R-HSA-375330;R-HSA-375342;R-HSA-375339
R-HSA-9768759	Regulation of NPAS4 gene expression	3	22	0.00142266	0.00855386	0.488651	10	11	0.000747	9606	Homo sapiens	NPAS4		R-HSA-9768788;R-HSA-9769345;R-HSA-9768832;R-HSA-9769347;R-HSA-9768829;R-HSA-9768764;R-HSA-9768782;R-HSA-9639567;R-HSA-9768762;R-HSA-9640060
R-HSA-8948216	Collagen chain trimerization	4	44	0.00284532	0.00995062	0.488651	4	28	0.00190179	9606	Homo sapiens	COL4A1;COL22A1;COL4A3		R-HSA-8944265;R-HSA-8944233;R-HSA-8944227;R-HSA-8944246
R-HSA-5638303	Inhibition of Signaling by Overexpressed EGFR	2	8	0.000517	0.0101608	0.488651	1	2	0.000136	9606	Homo sapiens	EPGN;HBEGF		R-HSA-1225978
R-HSA-5638302	Signaling by Overexpressed Wild-Type EGFR in Cancer	2	8	0.000517	0.0101608	0.488651	1	2	0.000136	9606	Homo sapiens	EPGN;HBEGF		R-HSA-1225978
R-HSA-6805567	Keratinization	10	226	0.0146146	0.0111768	0.488651	16	34	0.00230931	9606	Homo sapiens	KRT18;KRT16;KRT14;PKP2;PKP1;KRT34;KRTAP1-1		R-HSA-6814695;R-HSA-6806629;R-HSA-6805573;R-HSA-6814734;R-HSA-6814764;R-HSA-6805546;R-HSA-6806613;R-HSA-6810357;R-HSA-6814387;R-HSA-6811539;R-HSA-6806610;R-HSA-6809393;R-HSA-6809663;R-HSA-8942224;R-HSA-6814298;R-HSA-6810937
R-HSA-8951671	RUNX3 regulates YAP1-mediated transcription	2	9	0.000582	0.0127031	0.488651	2	3	0.000204	9606	Homo sapiens	CCN2		R-HSA-8951695;R-HSA-1989766
R-HSA-9830369	Kidney development	5	75	0.00484997	0.01426	0.488651	5	50	0.00339605	9606	Homo sapiens	FOXC2;JAG1;NPNT		R-HSA-9830951;R-HSA-9830668;R-HSA-9830765;R-HSA-9832187;R-HSA-9830475
R-HSA-400253	Circadian Clock	6	105	0.00678996	0.0151198	0.488651	6	59	0.00400733	9606	Homo sapiens	DBP;SERPINE1;BHLHE40		R-HSA-5663124;R-HSA-5663170;R-HSA-5663132;R-HSA-879798;R-HSA-549364;R-HSA-879762
R-HSA-6804115	TP53 regulates transcription of additional cell cycle genes whose exact role in the p53 pathway remain uncertain	3	28	0.00181066	0.0162528	0.488651	3	14	0.000951	9606	Homo sapiens	RGCC;KIAA1671		R-HSA-6803917;R-HSA-6798044;R-HSA-6803914
R-HSA-3000178	ECM proteoglycans	5	79	0.00510864	0.0174253	0.488651	6	23	0.00156218	9606	Homo sapiens	ACAN;TGFB2;COL4A1;COL4A3;SERPINE1		R-HSA-2424246;R-HSA-2424252;R-HSA-2396079;R-HSA-2318623;R-HSA-2327886;R-HSA-2465883
R-HSA-9634638	Estrogen-dependent nuclear events downstream of ESR-membrane signaling	3	29	0.00187532	0.017814	0.488651	3	12	0.000815	9606	Homo sapiens	EPGN;FOXO3;HBEGF		R-HSA-9625465;R-HSA-9624526;R-HSA-9624527
R-HSA-212718	EGFR interacts with phospholipase C-gamma	2	11	0.000711	0.0185178	0.488651	3	3	0.000204	9606	Homo sapiens	EPGN;HBEGF		R-HSA-212706;R-HSA-212710;R-HSA-212713
R-HSA-9768778	Regulation of NPAS4 mRNA translation	2	11	0.000711	0.0185178	0.488651	2	2	0.000136	9606	Homo sapiens	NPAS4		R-HSA-9768788;R-HSA-9768782
R-HSA-390696	Adrenoceptors	2	11	0.000711	0.0185178	0.488651	5	12	0.000815	9606	Homo sapiens	ADRA2C;ADRA1B		R-HSA-9626914;R-HSA-390663;R-HSA-390641;R-HSA-9617370;R-HSA-9623384
R-HSA-9768777	Regulation of NPAS4 gene transcription	2	12	0.000776	0.0217705	0.488651	8	9	0.000611	9606	Homo sapiens	NPAS4		R-HSA-9769345;R-HSA-9768832;R-HSA-9769347;R-HSA-9768829;R-HSA-9768764;R-HSA-9639567;R-HSA-9768762;R-HSA-9640060
R-HSA-448706	Interleukin-1 processing	2	12	0.000776	0.0217705	0.488651	2	5	0.00034	9606	Homo sapiens	IL1B		R-HSA-449058;R-HSA-448703
R-HSA-6783783	Interleukin-10 signaling	5	86	0.0055613	0.0240202	0.488651	1	15	0.00101881	9606	Homo sapiens	IL1B;LIF		R-HSA-6784160
R-HSA-6794361	Neurexins and neuroligins	4	60	0.00387998	0.0273621	0.488651	12	19	0.0012905	9606	Homo sapiens	NRXN3;SORBS2;PDLIM5		R-HSA-6797974;R-HSA-6794357;R-HSA-6794338;R-HSA-6797554;R-HSA-6794354;R-HSA-6794353;R-HSA-6797568;R-HSA-6794352;R-HSA-6794348;R-HSA-6794346;R-HSA-6794345;R-HSA-6794344
R-HSA-445355	Smooth Muscle Contraction	4	61	0.00394465	0.0288192	0.488651	4	16	0.00108673	9606	Homo sapiens	ACTA2;MYH11;SORBS1;ACTG2		R-HSA-445700;R-HSA-445699;R-HSA-445704;R-HSA-445705
R-HSA-75205	Dissolution of Fibrin Clot	2	14	0.000905	0.0289196	0.488651	4	21	0.00142634	9606	Homo sapiens	SERPINB2;SERPINE1		R-HSA-158800;R-HSA-158795;R-HSA-159001;R-HSA-159005
R-HSA-9013694	Signaling by NOTCH4	5	92	0.0059493	0.030805	0.488651	4	20	0.00135842	9606	Homo sapiens	ACTA2;JAG1;HES5		R-HSA-9604247;R-HSA-9604264;R-HSA-9604664;R-HSA-9604446
R-HSA-2214320	Anchoring fibril formation	2	15	0.00097	0.032798	0.488651	1	4	0.000272	9606	Homo sapiens	COL4A1;COL4A3		R-HSA-2396234
R-HSA-446728	Cell junction organization	6	126	0.00814796	0.0328623	0.488651	9	70	0.00475447	9606	Homo sapiens	CDH6;KRT14;NECTIN2;CDH8;LIMS2;CDH18		R-HSA-446391;R-HSA-419011;R-HSA-420591;R-HSA-433711;R-HSA-446077;R-HSA-419002;R-HSA-419003;R-HSA-9833672;R-HSA-419001
R-HSA-1980145	Signaling by NOTCH2	3	38	0.00245732	0.035498	0.488651	5	20	0.00135842	9606	Homo sapiens	JAG1;HES5		R-HSA-1980056;R-HSA-2976726;R-HSA-2172172;R-HSA-2197564;R-HSA-157629
R-HSA-418990	Adherens junctions interactions	4	66	0.00426798	0.0367876	0.488651	7	49	0.00332813	9606	Homo sapiens	CDH6;NECTIN2;CDH8;CDH18		R-HSA-419011;R-HSA-420591;R-HSA-433711;R-HSA-419002;R-HSA-419003;R-HSA-9833672;R-HSA-419001
R-HSA-5579032	Defective TBXAS1 causes GHDD	1	2	0.000129	0.0368141	0.488651	1	1	6.79e-05	9606	Homo sapiens	TBXAS1		R-HSA-5603275
R-HSA-5619043	Defective SLC2A1 causes GLUT1 deficiency syndrome 1 (GLUT1DS1)	1	2	0.000129	0.0368141	0.488651	1	1	6.79e-05	9606	Homo sapiens	SLC2A1		R-HSA-5632804
R-HSA-8984722	Interleukin-35 Signalling	2	16	0.00103466	0.0368672	0.488651	24	26	0.00176594	9606	Homo sapiens	EBI3		R-HSA-8984012;R-HSA-8983983;R-HSA-8984014;R-HSA-8984001;R-HSA-8983841;R-HSA-8983872;R-HSA-8984963;R-HSA-8983845;R-HSA-8950405;R-HSA-8983876;R-HSA-8983878;R-HSA-8983835;R-HSA-8950362;R-HSA-6809140;R-HSA-8983834;R-HSA-8983996;R-HSA-448627;R-HSA-8983519;R-HSA-8983518;R-HSA-8983870;R-HSA-8984021;R-HSA-8950740;R-HSA-8950453;R-HSA-8984023
R-HSA-179812	GRB2 events in EGFR signaling	2	16	0.00103466	0.0368672	0.488651	2	3	0.000204	9606	Homo sapiens	EPGN;HBEGF		R-HSA-177938;R-HSA-177943
R-HSA-8941856	RUNX3 regulates NOTCH signaling	2	16	0.00103466	0.0368672	0.488651	2	7	0.000475	9606	Homo sapiens	JAG1		R-HSA-8878212;R-HSA-8878193
R-HSA-2197563	NOTCH2 intracellular domain regulates transcription	2	16	0.00103466	0.0368672	0.488651	2	9	0.000611	9606	Homo sapiens	HES5		R-HSA-2976726;R-HSA-2197564
R-HSA-114508	Effects of PIP2 hydrolysis	3	40	0.00258665	0.0403074	0.488651	3	9	0.000611	9606	Homo sapiens	TRPC6;DGKQ;RASGRP1		R-HSA-426240;R-HSA-426209;R-HSA-392831
R-HSA-9768919	NPAS4 regulates expression of target genes	3	41	0.00265132	0.0428293	0.488651	35	36	0.00244515	9606	Homo sapiens	NPAS4		R-HSA-9769044;R-HSA-9634897;R-HSA-9769302;R-HSA-9769235;R-HSA-9769042;R-HSA-9768925;R-HSA-9769177;R-HSA-9634846;R-HSA-9770072;R-HSA-9769115;R-HSA-9769307;R-HSA-9634886;R-HSA-9634884;R-HSA-9769165;R-HSA-9644879;R-HSA-9769419;R-HSA-9638156;R-HSA-9769418;R-HSA-9769141;R-HSA-9769143;R-HSA-9768950;R-HSA-9769014;R-HSA-9768945;R-HSA-9634934;R-HSA-9769011;R-HSA-9634850;R-HSA-9769316;R-HSA-9769249;R-HSA-9…
R-HSA-8847993	ERBB2 Activates PTK6 Signaling	2	18	0.00116399	0.0455452	0.488651	2	2	0.000136	9606	Homo sapiens	ERBB3;HBEGF		R-HSA-8848005;R-HSA-8847995
R-HSA-190372	FGFR3c ligand binding and activation	2	18	0.00116399	0.0455452	0.488651	3	4	0.000272	9606	Homo sapiens	GALNT3;FGF1		R-HSA-8851619;R-HSA-190388;R-HSA-190261
R-HSA-2032785	YAP1- and WWTR1 (TAZ)-stimulated gene expression	2	18	0.00116399	0.0455452	0.488651	1	9	0.000611	9606	Homo sapiens	CCN2		R-HSA-1989766
R-HSA-180336	SHC1 events in EGFR signaling	2	19	0.00122866	0.050138	0.488651	4	4	0.000272	9606	Homo sapiens	EPGN;HBEGF		R-HSA-177936;R-HSA-177925;R-HSA-177945;R-HSA-177933
R-HSA-6785631	ERBB2 Regulates Cell Motility	2	19	0.00122866	0.050138	0.488651	2	2	0.000136	9606	Homo sapiens	ERBB3;HBEGF		R-HSA-6785636;R-HSA-6785648
R-HSA-190239	FGFR3 ligand binding and activation	2	19	0.00122866	0.050138	0.488651	5	6	0.000408	9606	Homo sapiens	GALNT3;FGF1		R-HSA-190385;R-HSA-8851619;R-HSA-190263;R-HSA-190388;R-HSA-190261
R-HSA-1502540	Signaling by Activin	2	19	0.00122866	0.050138	0.488651	7	10	0.000679	9606	Homo sapiens	INHBA;FSTL3		R-HSA-1549526;R-HSA-1181153;R-HSA-2473184;R-HSA-2470483;R-HSA-2473186;R-HSA-2470508;R-HSA-1181149
R-HSA-1650814	Collagen biosynthesis and modifying enzymes	4	76	0.00491464	0.056163	0.488651	22	51	0.00346397	9606	Homo sapiens	COL4A1;COL22A1;COL4A3		R-HSA-8948232;R-HSA-1650808;R-HSA-8944265;R-HSA-8944233;R-HSA-2002460;R-HSA-8948234;R-HSA-2022073;R-HSA-8948224;R-HSA-8948226;R-HSA-8944227;R-HSA-2089971;R-HSA-8948228;R-HSA-1981104;R-HSA-8948230;R-HSA-8948231;R-HSA-8948219;R-HSA-8948222;R-HSA-1981128;R-HSA-1980233;R-HSA-1981157;R-HSA-1981120;R-HSA-8944246
R-HSA-1963642	PI3K events in ERBB2 signaling	2	22	0.00142266	0.0648397	0.488651	4	7	0.000475	9606	Homo sapiens	ERBB3;HBEGF		R-HSA-1306979;R-HSA-1250346;R-HSA-1250462;R-HSA-1250189
R-HSA-2028269	Signaling by Hippo	2	22	0.00142266	0.0648397	0.488651	11	30	0.00203763	9606	Homo sapiens	LATS2;AMOTL2		R-HSA-2028735;R-HSA-2038398;R-HSA-2028589;R-HSA-2028555;R-HSA-2028583;R-HSA-2059926;R-HSA-2028679;R-HSA-2028724;R-HSA-2028661;R-HSA-2028626;R-HSA-2028673
R-HSA-210993	Tie2 Signaling	2	23	0.00148733	0.070024	0.488651	14	14	0.000951	9606	Homo sapiens	GRB14;TEK		R-HSA-210881;R-HSA-210977;R-HSA-204871;R-HSA-204773;R-HSA-204779;R-HSA-204873;R-HSA-204813;R-HSA-204850;R-HSA-204824;R-HSA-210872;R-HSA-204863;R-HSA-210974;R-HSA-204798;R-HSA-204861
R-HSA-180292	GAB1 signalosome	2	23	0.00148733	0.070024	0.488651	9	11	0.000747	9606	Homo sapiens	EPGN;HBEGF		R-HSA-177923;R-HSA-177939;R-HSA-177926;R-HSA-177927;R-HSA-177924;R-HSA-177941;R-HSA-177930;R-HSA-177944;R-HSA-177935
R-HSA-9831926	Nephron development	2	23	0.00148733	0.070024	0.488651	1	17	0.00115466	9606	Homo sapiens	JAG1		R-HSA-9832187
R-HSA-9025046	NTF3 activates NTRK2 (TRKB) signaling	1	4	0.000259	0.0722775	0.488651	3	3	0.000204	9606	Homo sapiens	NTRK2		R-HSA-9025033;R-HSA-9026366;R-HSA-9026502
R-HSA-9024909	BDNF activates NTRK2 (TRKB) signaling	1	4	0.000259	0.0722775	0.488651	3	3	0.000204	9606	Homo sapiens	NTRK2		R-HSA-9024906;R-HSA-9026464;R-HSA-9024967
R-HSA-9026357	NTF4 activates NTRK2 (TRKB) signaling	1	4	0.000259	0.0722775	0.488651	3	3	0.000204	9606	Homo sapiens	NTRK2		R-HSA-9026377;R-HSA-9026510;R-HSA-9026358
R-HSA-3359462	Defective AMN causes MGA1	1	4	0.000259	0.0722775	0.488651	1	1	6.79e-05	9606	Homo sapiens	CUBN		R-HSA-3296477
R-HSA-3359463	Defective CUBN causes MGA1	1	4	0.000259	0.0722775	0.488651	1	1	6.79e-05	9606	Homo sapiens	CUBN		R-HSA-3296462
R-HSA-5658034	HHAT G278V doesn't palmitoylate Hh-Np	1	4	0.000259	0.0722775	0.488651	1	1	6.79e-05	9606	Homo sapiens	HHAT		R-HSA-5483229
R-HSA-194306	Neurophilin interactions with VEGF and VEGFR	1	4	0.000259	0.0722775	0.488651	1	2	0.000136	9606	Homo sapiens	FLT1		R-HSA-195418
R-HSA-449147	Signaling by Interleukins	18	658	0.0425504	0.0724951	0.488651	117	505	0.0343001	9606	Homo sapiens	IL1RL1;HCK;SERPINB2;IL1B;EBI3;LIF;IL20RB;CSF2RB;FOXO3;IL17RB		R-HSA-8984963;R-HSA-914182;R-HSA-8950405;R-HSA-8987012;R-HSA-8987015;R-HSA-8987270;R-HSA-8982163;R-HSA-8982162;R-HSA-8982165;R-HSA-913424;R-HSA-879917;R-HSA-8950441;R-HSA-449058;R-HSA-913451;R-HSA-8983983;R-HSA-879909;R-HSA-879910;R-HSA-879907;R-HSA-879934;R-HSA-8983996;R-HSA-879930;R-HSA-879925;R-HSA-9009072;R-HSA-8950453;R-HSA-445752;R-HSA-8987063;R-HSA-445753;R-HSA-507719;R-HSA-6783524;R-HSA-8…
R-HSA-8878159	Transcriptional regulation by RUNX3	5	118	0.00763063	0.073148	0.488651	6	47	0.00319228	9606	Homo sapiens	JAG1;CCN2;FOXO3		R-HSA-8952232;R-HSA-8878212;R-HSA-8878193;R-HSA-8951695;R-HSA-1989766;R-HSA-8952226
R-HSA-2243919	Crosslinking of collagen fibrils	2	24	0.00155199	0.0753387	0.488651	1	13	0.000883	9606	Homo sapiens	COL4A1;COL4A3		R-HSA-2559639
R-HSA-375280	Amine ligand-binding receptors	3	52	0.00336265	0.0754811	0.488651	6	36	0.00244515	9606	Homo sapiens	HTR1B;ADRA2C;ADRA1B		R-HSA-9626914;R-HSA-390663;R-HSA-390641;R-HSA-390929;R-HSA-9617370;R-HSA-9623384
R-HSA-5683826	Surfactant metabolism	3	52	0.00336265	0.0754811	0.488651	3	29	0.00196971	9606	Homo sapiens	ADGRF5;CSF2RB;ADRA2C		R-HSA-5686359;R-HSA-5684862;R-HSA-5686335
R-HSA-2219528	PI3K/AKT Signaling in Cancer	5	124	0.00801862	0.085944	0.488651	2	21	0.00142634	9606	Homo sapiens	EPGN;ERBB3;FOXO3;FGF1;HBEGF		R-HSA-2399992;R-HSA-2400009
R-HSA-392023	Adrenaline signalling through Alpha-2 adrenergic receptor	1	5	0.000323	0.0895182	0.488651	1	1	6.79e-05	9606	Homo sapiens	ADRA2C		R-HSA-390663
R-HSA-1474244	Extracellular matrix organization	10	328	0.0212106	0.0924524	0.488651	53	319	0.0216668	9606	Homo sapiens	ACAN;SCUBE3;TGFB2;COL4A1;COL22A1;COL4A3;SERPINE1;NTN4;JAM2		R-HSA-8948232;R-HSA-8944265;R-HSA-2002460;R-HSA-8948234;R-HSA-3791295;R-HSA-8948224;R-HSA-8948226;R-HSA-2396079;R-HSA-8948228;R-HSA-4084912;R-HSA-8948230;R-HSA-8948231;R-HSA-2424246;R-HSA-8855825;R-HSA-2327733;R-HSA-2424252;R-HSA-2327738;R-HSA-2022073;R-HSA-4084501;R-HSA-2327695;R-HSA-1981104;R-HSA-2559639;R-HSA-2172433;R-HSA-1454757;R-HSA-2318623;R-HSA-2537499;R-HSA-4539779;R-HSA-202706;R-HSA-19…
R-HSA-1500931	Cell-Cell communication	6	165	0.0106699	0.0926241	0.488651	9	93	0.00631665	9606	Homo sapiens	CDH6;KRT14;NECTIN2;CDH8;LIMS2;CDH18		R-HSA-446391;R-HSA-419011;R-HSA-420591;R-HSA-433711;R-HSA-446077;R-HSA-419002;R-HSA-419003;R-HSA-9833672;R-HSA-419001
R-HSA-6811558	PI5P, PP2A and IER3 Regulate PI3K/AKT Signaling	5	129	0.00834196	0.0974451	0.488651	1	7	0.000475	9606	Homo sapiens	IL1RL1;EPGN;ERBB3;FGF1;HBEGF		R-HSA-2316434
R-HSA-6794362	Protein-protein interactions at synapses	4	93	0.00601397	0.0993023	0.488651	12	33	0.00224139	9606	Homo sapiens	NRXN3;SORBS2;PDLIM5		R-HSA-6797974;R-HSA-6794357;R-HSA-6794338;R-HSA-6797554;R-HSA-6794354;R-HSA-6794353;R-HSA-6797568;R-HSA-6794352;R-HSA-6794348;R-HSA-6794346;R-HSA-6794345;R-HSA-6794344
R-HSA-164952	The role of Nef in HIV-1 replication and disease pathogenesis	2	29	0.00187532	0.103644	0.488651	4	20	0.00135842	9606	Homo sapiens	HCK;AP1S3		R-HSA-182263;R-HSA-182279;R-HSA-200858;R-HSA-182286
R-HSA-9830674	Formation of the ureteric bud	2	29	0.00187532	0.103644	0.488651	2	14	0.000951	9606	Homo sapiens	FOXC2;NPNT		R-HSA-9830951;R-HSA-9830765
R-HSA-9634815	Transcriptional Regulation by NPAS4	3	60	0.00387998	0.104359	0.488651	45	47	0.00319228	9606	Homo sapiens	NPAS4		R-HSA-9769044;R-HSA-9768788;R-HSA-9634897;R-HSA-9769302;R-HSA-9769235;R-HSA-9769042;R-HSA-9768925;R-HSA-9769177;R-HSA-9634846;R-HSA-9770072;R-HSA-9769115;R-HSA-9769307;R-HSA-9769345;R-HSA-9634886;R-HSA-9768832;R-HSA-9769347;R-HSA-9634884;R-HSA-9769165;R-HSA-9768782;R-HSA-9644879;R-HSA-9639567;R-HSA-9769419;R-HSA-9638156;R-HSA-9769418;R-HSA-9769141;R-HSA-9769143;R-HSA-9768950;R-HSA-9769014;R-HSA-9…
R-HSA-6785807	Interleukin-4 and Interleukin-13 signaling	7	211	0.0136446	0.104801	0.488651	4	47	0.00319228	9606	Homo sapiens	IL1B;LIF;FOXO3		R-HSA-6789524;R-HSA-6790036;R-HSA-6789615;R-HSA-6789325
R-HSA-9026527	Activated NTRK2 signals through PLCG1	1	6	0.000388	0.106439	0.488651	3	3	0.000204	9606	Homo sapiens	NTRK2		R-HSA-9026894;R-HSA-9026579;R-HSA-9026531
R-HSA-8952158	RUNX3 regulates BCL2L11 (BIM) transcription	1	6	0.000388	0.106439	0.488651	2	2	0.000136	9606	Homo sapiens	FOXO3		R-HSA-8952232;R-HSA-8952226
R-HSA-9818035	NFE2L2 regulating ER-stress associated genes	1	6	0.000388	0.106439	0.488651	2	2	0.000136	9606	Homo sapiens	MAFK		R-HSA-9796068;R-HSA-9796061
R-HSA-1306955	GRB7 events in ERBB2 signaling	1	6	0.000388	0.106439	0.488651	1	1	6.79e-05	9606	Homo sapiens	ERBB3		R-HSA-1306953
R-HSA-9851151	MDK and PTN in ALK signaling	1	6	0.000388	0.106439	0.488651	5	7	0.000475	9606	Homo sapiens	PTN		R-HSA-9700120;R-HSA-9700200;R-HSA-201519;R-HSA-9700121;R-HSA-201486
R-HSA-2142850	Hyaluronan biosynthesis and export	1	6	0.000388	0.106439	0.488651	1	3	0.000204	9606	Homo sapiens	HAS3		R-HSA-2160851
R-HSA-9707587	Regulation of HMOX1 expression and activity	1	6	0.000388	0.106439	0.488651	1	4	0.000272	9606	Homo sapiens	MAFK		R-HSA-9707645
R-HSA-9706374	FLT3 signaling through SRC family kinases	1	6	0.000388	0.106439	0.488651	1	4	0.000272	9606	Homo sapiens	HCK		R-HSA-9609274
R-HSA-2219530	Constitutive Signaling by Aberrant PI3K in Cancer	4	96	0.00620797	0.108157	0.488651	1	2	0.000136	9606	Homo sapiens	EPGN;ERBB3;FGF1;HBEGF		R-HSA-2400009
R-HSA-447115	Interleukin-12 family signaling	4	96	0.00620797	0.108157	0.488651	36	114	0.00774299	9606	Homo sapiens	SERPINB2;EBI3		R-HSA-8950537;R-HSA-8984012;R-HSA-8984014;R-HSA-8984001;R-HSA-8983872;R-HSA-8950210;R-HSA-8984963;R-HSA-8950340;R-HSA-8950405;R-HSA-8983876;R-HSA-8950342;R-HSA-8983878;R-HSA-8983835;R-HSA-8950362;R-HSA-6809140;R-HSA-8983834;R-HSA-8983519;R-HSA-8983518;R-HSA-8984021;R-HSA-8950740;R-HSA-8950485;R-HSA-8984023;R-HSA-8950441;R-HSA-448421;R-HSA-8983983;R-HSA-8983841;R-HSA-8983845;R-HSA-448427;R-HSA-895…
R-HSA-432722	Golgi Associated Vesicle Biogenesis	3	61	0.00394465	0.108237	0.488651	4	7	0.000475	9606	Homo sapiens	AP4E1;AP1S3;TPD52L1		R-HSA-421831;R-HSA-421836;R-HSA-421835;R-HSA-421833
R-HSA-3000171	Non-integrin membrane-ECM interactions	3	61	0.00394465	0.108237	0.488651	2	22	0.00149426	9606	Homo sapiens	COL4A1;COL4A3;NTN4		R-HSA-2426355;R-HSA-2327738
R-HSA-9665686	Signaling by ERBB2 TMD/JMD mutants	2	30	0.00193999	0.109609	0.488651	6	13	0.000883	9606	Homo sapiens	ERBB3;HBEGF		R-HSA-9665699;R-HSA-9665697;R-HSA-9665701;R-HSA-9665700;R-HSA-9665705;R-HSA-9665709
R-HSA-3000157	Laminin interactions	2	31	0.00200466	0.115662	0.488651	3	15	0.00101881	9606	Homo sapiens	COL4A1;COL4A3		R-HSA-2328145;R-HSA-2426450;R-HSA-4084501
R-HSA-9830364	Formation of the nephric duct	2	31	0.00200466	0.115662	0.488651	2	19	0.0012905	9606	Homo sapiens	NPNT		R-HSA-9830668;R-HSA-9830475
R-HSA-9012852	Signaling by NOTCH3	3	63	0.00407398	0.116158	0.488651	4	37	0.00251308	9606	Homo sapiens	JAG1;HES5		R-HSA-9013069;R-HSA-9013568;R-HSA-9013284;R-HSA-157100
R-HSA-421270	Cell-cell junction organization	4	99	0.00640197	0.117353	0.488651	7	54	0.00366773	9606	Homo sapiens	CDH6;NECTIN2;CDH8;CDH18		R-HSA-419011;R-HSA-420591;R-HSA-433711;R-HSA-419002;R-HSA-419003;R-HSA-9833672;R-HSA-419001
R-HSA-199418	Negative regulation of the PI3K/AKT network	5	137	0.00885929	0.117369	0.488651	1	10	0.000679	9606	Homo sapiens	IL1RL1;EPGN;ERBB3;FGF1;HBEGF		R-HSA-2316434
R-HSA-9006936	Signaling by TGFB family members	5	138	0.00892395	0.119986	0.488651	14	125	0.00849012	9606	Homo sapiens	TGFB2;SERPINE1;INHBA;FSTL3		R-HSA-1549526;R-HSA-2395328;R-HSA-2473184;R-HSA-2473186;R-HSA-2470508;R-HSA-9736959;R-HSA-170861;R-HSA-1181149;R-HSA-201457;R-HSA-9736966;R-HSA-1181153;R-HSA-2470483;R-HSA-2106586;R-HSA-170846
R-HSA-1643713	Signaling by EGFR in Cancer	2	32	0.00206932	0.121799	0.488651	1	42	0.00285268	9606	Homo sapiens	EPGN;HBEGF		R-HSA-1225978
R-HSA-9032759	NTRK2 activates RAC1	1	7	0.000453	0.123047	0.488651	2	2	0.000136	9606	Homo sapiens	NTRK2		R-HSA-9032761;R-HSA-9032798
R-HSA-9818026	NFE2L2 regulating inflammation associated genes	1	7	0.000453	0.123047	0.488651	2	3	0.000204	9606	Homo sapiens	MAFK		R-HSA-9796070;R-HSA-9796066
R-HSA-447038	NrCAM interactions	1	7	0.000453	0.123047	0.488651	1	4	0.000272	9606	Homo sapiens	ANK1		R-HSA-447030
R-HSA-420597	Nectin/Necl trans heterodimerization	1	7	0.000453	0.123047	0.488651	1	8	0.000543	9606	Homo sapiens	NECTIN2		R-HSA-420591
R-HSA-6791312	TP53 Regulates Transcription of Cell Cycle Genes	3	65	0.00420331	0.124288	0.488651	3	42	0.00285268	9606	Homo sapiens	RGCC;KIAA1671		R-HSA-6803917;R-HSA-6798044;R-HSA-6803914
R-HSA-445095	Interaction between L1 and Ankyrins	2	33	0.00213399	0.128013	0.488651	4	4	0.000272	9606	Homo sapiens	SCN9A;ANK1		R-HSA-445076;R-HSA-374675;R-HSA-392751;R-HSA-373739
R-HSA-1474290	Collagen formation	4	104	0.0067253	0.133403	0.488651	25	77	0.00522991	9606	Homo sapiens	COL4A1;COL22A1;COL4A3		R-HSA-8948232;R-HSA-8944265;R-HSA-2002460;R-HSA-8948234;R-HSA-8948224;R-HSA-8948226;R-HSA-8948228;R-HSA-8948230;R-HSA-8948231;R-HSA-1981128;R-HSA-1980233;R-HSA-1981120;R-HSA-1650808;R-HSA-8944233;R-HSA-2022073;R-HSA-8944227;R-HSA-2089971;R-HSA-1981104;R-HSA-2396234;R-HSA-2559639;R-HSA-8948219;R-HSA-2213207;R-HSA-8948222;R-HSA-1981157;R-HSA-8944246
R-HSA-5620971	Pyroptosis	2	34	0.00219865	0.1343	0.488651	1	23	0.00156218	9606	Homo sapiens	IL1B		R-HSA-449058
R-HSA-2644603	Signaling by NOTCH1 in Cancer	3	68	0.00439731	0.136856	0.488651	12	39	0.00264892	9606	Homo sapiens	JAG1;HES5		R-HSA-2220976;R-HSA-2900765;R-HSA-2220944;R-HSA-4396401;R-HSA-2691226;R-HSA-2769007;R-HSA-2220966;R-HSA-2730752;R-HSA-2737728;R-HSA-2900743;R-HSA-2768999;R-HSA-2660822
R-HSA-2894858	Signaling by NOTCH1 HD+PEST Domain Mutants in Cancer	3	68	0.00439731	0.136856	0.488651	5	21	0.00142634	9606	Homo sapiens	JAG1;HES5		R-HSA-2220976;R-HSA-2900765;R-HSA-4396401;R-HSA-2220966;R-HSA-2900743
R-HSA-2644606	Constitutive Signaling by NOTCH1 PEST Domain Mutants	3	68	0.00439731	0.136856	0.488651	5	21	0.00142634	9606	Homo sapiens	JAG1;HES5		R-HSA-2220944;R-HSA-4396401;R-HSA-2769007;R-HSA-2220966;R-HSA-2768999
R-HSA-2894862	Constitutive Signaling by NOTCH1 HD+PEST Domain Mutants	3	68	0.00439731	0.136856	0.488651	5	21	0.00142634	9606	Homo sapiens	JAG1;HES5		R-HSA-2220976;R-HSA-2900765;R-HSA-4396401;R-HSA-2220966;R-HSA-2900743
R-HSA-2644602	Signaling by NOTCH1 PEST Domain Mutants in Cancer	3	68	0.00439731	0.136856	0.488651	5	21	0.00142634	9606	Homo sapiens	JAG1;HES5		R-HSA-2220944;R-HSA-4396401;R-HSA-2769007;R-HSA-2220966;R-HSA-2768999
R-HSA-9006934	Signaling by Receptor Tyrosine Kinases	16	631	0.0408044	0.139173	0.488651	281	749	0.0508728	9606	Homo sapiens	NTRK2;SHC2;FLT1;GALNT3;NCF2;PTN;FGF1;ARC;EPGN;ERBB3;SPINT1;COL4A1;COL4A3;ALKAL1;HBEGF		R-HSA-9701524;R-HSA-9032841;R-HSA-5654614;R-HSA-5654615;R-HSA-8848005;R-HSA-5654612;R-HSA-6785636;R-HSA-5654608;R-HSA-5654622;R-HSA-5654623;R-HSA-5654620;R-HSA-5654618;R-HSA-5654596;R-HSA-5654597;R-HSA-5654594;R-HSA-9032863;R-HSA-5654592;R-HSA-9701507;R-HSA-6785648;R-HSA-1250315;R-HSA-5654607;R-HSA-5654605;R-HSA-5654603;R-HSA-5654600;R-HSA-9032854;R-HSA-1963581;R-HSA-5654646;R-HSA-5685366;R-HSA-5…
R-HSA-187024	NGF-independant TRKA activation	1	8	0.000517	0.139348	0.488651	4	4	0.000272	9606	Homo sapiens	NTRK2		R-HSA-9612996;R-HSA-187678;R-HSA-9613023;R-HSA-187661
R-HSA-5688890	Defective CSF2RA causes SMDP4	1	8	0.000517	0.139348	0.488651	1	1	6.79e-05	9606	Homo sapiens	CSF2RB		R-HSA-5688899
R-HSA-5688849	Defective CSF2RB causes SMDP5	1	8	0.000517	0.139348	0.488651	1	1	6.79e-05	9606	Homo sapiens	CSF2RB		R-HSA-5688884
R-HSA-195399	VEGF binds to VEGFR leading to receptor dimerization	1	8	0.000517	0.139348	0.488651	1	3	0.000204	9606	Homo sapiens	FLT1		R-HSA-194311
R-HSA-9833576	CDH11 homotypic and heterotypic interactions	1	8	0.000517	0.139348	0.488651	1	3	0.000204	9606	Homo sapiens	CDH8		R-HSA-9833672
R-HSA-5653890	Lactose synthesis	1	8	0.000517	0.139348	0.488651	1	3	0.000204	9606	Homo sapiens	SLC2A1		R-HSA-5653873
R-HSA-8852405	Signaling by MST1	1	8	0.000517	0.139348	0.488651	1	4	0.000272	9606	Homo sapiens	SPINT1		R-HSA-6800198
R-HSA-5635851	GLI proteins bind promoters of Hh responsive genes to promote transcription	1	8	0.000517	0.139348	0.488651	1	4	0.000272	9606	Homo sapiens	HHIP		R-HSA-5635850
R-HSA-194313	VEGF ligand-receptor interactions	1	8	0.000517	0.139348	0.488651	1	4	0.000272	9606	Homo sapiens	FLT1		R-HSA-194311
R-HSA-5632681	Ligand-receptor interactions	1	8	0.000517	0.139348	0.488651	1	4	0.000272	9606	Homo sapiens	HHIP		R-HSA-445448
R-HSA-2660826	Constitutive Signaling by NOTCH1 t(7;9)(NOTCH1:M1580_K2555) Translocation Mutant	1	8	0.000517	0.139348	0.488651	1	5	0.00034	9606	Homo sapiens	JAG1		R-HSA-2660822
R-HSA-2660825	Signaling by NOTCH1 t(7;9)(NOTCH1:M1580_K2555) Translocation Mutant	1	8	0.000517	0.139348	0.488651	1	5	0.00034	9606	Homo sapiens	JAG1		R-HSA-2660822
R-HSA-9664565	Signaling by ERBB2 KD Mutants	2	35	0.00226332	0.140654	0.488651	8	17	0.00115466	9606	Homo sapiens	ERBB3;HBEGF		R-HSA-9664976;R-HSA-9664567;R-HSA-9664983;R-HSA-9664950;R-HSA-9664646;R-HSA-9664664;R-HSA-9664991;R-HSA-9664588
R-HSA-1442490	Collagen degradation	3	69	0.00446198	0.141139	0.488651	4	34	0.00230931	9606	Homo sapiens	COL4A1;COL4A3		R-HSA-2172433;R-HSA-1454757;R-HSA-1564142;R-HSA-2537499
R-HSA-352230	Amino acid transport across the plasma membrane	3	69	0.00446198	0.141139	0.488651	3	36	0.00244515	9606	Homo sapiens	SLC7A6;SLC7A2		R-HSA-379426;R-HSA-375790;R-HSA-375768
R-HSA-1250196	SHC1 events in ERBB2 signaling	2	36	0.00232799	0.147073	0.488651	4	6	0.000408	9606	Homo sapiens	ERBB3;HBEGF		R-HSA-1250195;R-HSA-1250486;R-HSA-1963578;R-HSA-1250463
R-HSA-8863795	Downregulation of ERBB2 signaling	2	36	0.00232799	0.147073	0.488651	6	14	0.000951	9606	Homo sapiens	ERBB3;HBEGF		R-HSA-1358790;R-HSA-1358801;R-HSA-1963563;R-HSA-1358798;R-HSA-8863804;R-HSA-1358792
R-HSA-1227990	Signaling by ERBB2 in Cancer	2	36	0.00232799	0.147073	0.488651	14	62	0.0042111	9606	Homo sapiens	ERBB3;HBEGF		R-HSA-9664976;R-HSA-9664567;R-HSA-9664983;R-HSA-9664950;R-HSA-9664664;R-HSA-9664991;R-HSA-9665699;R-HSA-9665697;R-HSA-9664646;R-HSA-9665701;R-HSA-9665700;R-HSA-9665705;R-HSA-9665709;R-HSA-9664588
R-HSA-9013508	NOTCH3 Intracellular Domain Regulates Transcription	2	36	0.00232799	0.147073	0.488651	1	22	0.00149426	9606	Homo sapiens	HES5		R-HSA-9013568
R-HSA-1474228	Degradation of the extracellular matrix	5	148	0.00957062	0.147615	0.488651	9	105	0.0071317	9606	Homo sapiens	ACAN;SCUBE3;COL4A1;COL4A3		R-HSA-2172433;R-HSA-1454757;R-HSA-3791295;R-HSA-8855825;R-HSA-1564142;R-HSA-8943987;R-HSA-2537499;R-HSA-1592310;R-HSA-8943959
R-HSA-397014	Muscle contraction	7	232	0.0150026	0.148795	0.488651	10	53	0.00359981	9606	Homo sapiens	ACTA2;ACTC1;SCN9A;MYH11;SORBS1;ACTG2;CORIN		R-HSA-390597;R-HSA-445700;R-HSA-390598;R-HSA-390593;R-HSA-445699;R-HSA-390595;R-HSA-5578783;R-HSA-5576895;R-HSA-445704;R-HSA-445705
R-HSA-9013149	RAC1 GTPase cycle	6	191	0.0123513	0.152185	0.488651	3	6	0.000408	9606	Homo sapiens	ARHGAP31;JAG1;NCF2;MCAM;MCF2L;WIPF3		R-HSA-9013145;R-HSA-9013144;R-HSA-9013143
R-HSA-182971	EGFR downregulation	2	37	0.00239265	0.153549	0.488651	18	22	0.00149426	9606	Homo sapiens	EPGN;HBEGF		R-HSA-8867047;R-HSA-183072;R-HSA-8867044;R-HSA-8867041;R-HSA-182986;R-HSA-183051;R-HSA-8951490;R-HSA-182990;R-HSA-183055;R-HSA-183084;R-HSA-183058;R-HSA-182994;R-HSA-183089;R-HSA-182993;R-HSA-183002;R-HSA-183067;R-HSA-182969;R-HSA-183036
R-HSA-8857538	PTK6 promotes HIF1A stabilization	1	9	0.000582	0.155346	0.488651	6	6	0.000408	9606	Homo sapiens	HBEGF		R-HSA-8857555;R-HSA-8857583;R-HSA-8857565;R-HSA-8857549;R-HSA-9634702;R-HSA-8857577
R-HSA-3656244	Defective B4GALT1 causes B4GALT1-CDG (CDG-2d)	1	9	0.000582	0.155346	0.488651	3	3	0.000204	9606	Homo sapiens	ACAN		R-HSA-3656230;R-HSA-9035949;R-HSA-9035950
R-HSA-3656243	Defective ST3GAL3 causes MCT12 and EIEE15	1	9	0.000582	0.155346	0.488651	1	1	6.79e-05	9606	Homo sapiens	ACAN		R-HSA-3656258
R-HSA-3656225	Defective CHST6 causes MCDC1	1	9	0.000582	0.155346	0.488651	1	1	6.79e-05	9606	Homo sapiens	ACAN		R-HSA-3656269
R-HSA-447043	Neurofascin interactions	1	9	0.000582	0.155346	0.488651	3	7	0.000475	9606	Homo sapiens	ANK1		R-HSA-373729;R-HSA-445091;R-HSA-443774
R-HSA-8964011	HDL clearance	1	9	0.000582	0.155346	0.488651	2	5	0.00034	9606	Homo sapiens	CUBN		R-HSA-264848;R-HSA-264834
R-HSA-6806942	MET Receptor Activation	1	9	0.000582	0.155346	0.488651	2	5	0.00034	9606	Homo sapiens	SPINT1		R-HSA-6800299;R-HSA-6800200
R-HSA-9818749	Regulation of NFE2L2 gene expression	1	9	0.000582	0.155346	0.488651	2	7	0.000475	9606	Homo sapiens	MAFK		R-HSA-9796080;R-HSA-9796060
R-HSA-164944	Nef and signal transduction	1	9	0.000582	0.155346	0.488651	1	5	0.00034	9606	Homo sapiens	HCK		R-HSA-200858
R-HSA-111465	Apoptotic cleavage of cellular proteins	2	38	0.00245732	0.160081	0.488651	2	38	0.002581	9606	Homo sapiens	PKP1;SORBS2		R-HSA-202966;R-HSA-201595
R-HSA-9733709	Cardiogenesis	2	39	0.00252199	0.166662	0.488651	2	27	0.00183387	9606	Homo sapiens	MYOCD		R-HSA-9735442;R-HSA-9735439
R-HSA-9013026	RHOB GTPase cycle	3	75	0.00484997	0.167723	0.488651	2	6	0.000408	9606	Homo sapiens	ACTC1;MCAM;MCF2L		R-HSA-9013023;R-HSA-9013024
R-HSA-9032845	Activated NTRK2 signals through CDK5	1	10	0.000647	0.171048	0.488651	6	6	0.000408	9606	Homo sapiens	NTRK2		R-HSA-9032841;R-HSA-9033292;R-HSA-9033276;R-HSA-9032863;R-HSA-9033284;R-HSA-9032854
R-HSA-190371	FGFR3b ligand binding and activation	1	10	0.000647	0.171048	0.488651	2	2	0.000136	9606	Homo sapiens	FGF1		R-HSA-190385;R-HSA-190263
R-HSA-5336415	Uptake and function of diphtheria toxin	1	10	0.000647	0.171048	0.488651	4	5	0.00034	9606	Homo sapiens	HBEGF		R-HSA-5336417;R-HSA-5336420;R-HSA-5336422;R-HSA-5336413
R-HSA-187015	Activation of TRKA receptors	1	10	0.000647	0.171048	0.488651	4	8	0.000543	9606	Homo sapiens	NTRK2		R-HSA-9612996;R-HSA-187678;R-HSA-9613023;R-HSA-187661
R-HSA-209822	Glycoprotein hormones	1	10	0.000647	0.171048	0.488651	1	4	0.000272	9606	Homo sapiens	INHBA		R-HSA-378975
R-HSA-447041	CHL1 interactions	1	10	0.000647	0.171048	0.488651	1	5	0.00034	9606	Homo sapiens	ANK1		R-HSA-447034
R-HSA-2892245	POU5F1 (OCT4), SOX2, NANOG repress genes related to differentiation	1	10	0.000647	0.171048	0.488651	1	7	0.000475	9606	Homo sapiens	HHEX		R-HSA-2972966
R-HSA-9032500	Activated NTRK2 signals through FYN	1	11	0.000711	0.186459	0.488651	7	7	0.000475	9606	Homo sapiens	NTRK2		R-HSA-9032601;R-HSA-9032761;R-HSA-9032798;R-HSA-9037040;R-HSA-9032532;R-HSA-9032582;R-HSA-9032502
R-HSA-9028335	Activated NTRK2 signals through PI3K	1	11	0.000711	0.186459	0.488651	2	2	0.000136	9606	Homo sapiens	NTRK2		R-HSA-9028505;R-HSA-9028519
R-HSA-190370	FGFR1b ligand binding and activation	1	11	0.000711	0.186459	0.488651	2	2	0.000136	9606	Homo sapiens	FGF1		R-HSA-190245;R-HSA-190427
R-HSA-1169092	Activation of RAS in B cells	1	11	0.000711	0.186459	0.488651	2	2	0.000136	9606	Homo sapiens	RASGRP1		R-HSA-1168374;R-HSA-1168636
R-HSA-164940	Nef mediated downregulation of MHC class I complex cell surface expression	1	11	0.000711	0.186459	0.488651	3	4	0.000272	9606	Homo sapiens	AP1S3		R-HSA-182263;R-HSA-182279;R-HSA-182286
R-HSA-9012546	Interleukin-18 signaling	1	11	0.000711	0.186459	0.488651	2	4	0.000272	9606	Homo sapiens	IL1RL1		R-HSA-8848370;R-HSA-8848395
R-HSA-446107	Type I hemidesmosome assembly	1	11	0.000711	0.186459	0.488651	1	6	0.000408	9606	Homo sapiens	KRT14		R-HSA-446077
R-HSA-351906	Apoptotic cleavage of cell adhesion proteins	1	11	0.000711	0.186459	0.488651	1	10	0.000679	9606	Homo sapiens	PKP1		R-HSA-201595
R-HSA-199992	trans-Golgi Network Vesicle Budding	3	80	0.00517331	0.190892	0.488651	11	19	0.0012905	9606	Homo sapiens	AP4E1;AP1S3;TPD52L1		R-HSA-421831;R-HSA-5229132;R-HSA-432706;R-HSA-432707;R-HSA-432688;R-HSA-5229111;R-HSA-421836;R-HSA-5333658;R-HSA-421835;R-HSA-432712;R-HSA-421833
R-HSA-432720	Lysosome Vesicle Biogenesis	2	43	0.00278065	0.193409	0.488651	7	8	0.000543	9606	Homo sapiens	AP4E1;AP1S3		R-HSA-5229132;R-HSA-432706;R-HSA-432707;R-HSA-432688;R-HSA-5229111;R-HSA-5333658;R-HSA-432712
R-HSA-2672351	Stimuli-sensing channels	4	121	0.00782462	0.193829	0.488651	6	33	0.00224139	9606	Homo sapiens	ANO1;TRPC6;OSTM1;TSC22D3		R-HSA-9659568;R-HSA-2682349;R-HSA-2730959;R-HSA-9659611;R-HSA-3295579;R-HSA-2684901
R-HSA-1296072	Voltage gated Potassium channels	2	44	0.00284532	0.200182	0.488651	1	1	6.79e-05	9606	Homo sapiens	KCNC3;KCNH1		R-HSA-1296127
R-HSA-419037	NCAM1 interactions	2	44	0.00284532	0.200182	0.488651	1	10	0.000679	9606	Homo sapiens	COL4A1;COL4A3		R-HSA-375151
R-HSA-2173796	SMAD2/SMAD3:SMAD4 heterotrimer regulates transcription	2	44	0.00284532	0.200182	0.488651	2	24	0.0016301	9606	Homo sapiens	SERPINE1		R-HSA-2106586;R-HSA-9736959
R-HSA-9818032	NFE2L2 regulating MDR associated enzymes	1	12	0.000776	0.201585	0.488651	8	8	0.000543	9606	Homo sapiens	MAFK		R-HSA-9796039;R-HSA-9796065;R-HSA-9796048;R-HSA-9796077;R-HSA-9796076;R-HSA-9796079;R-HSA-9796042;R-HSA-9796074
R-HSA-9013700	NOTCH4 Activation and Transmission of Signal to the Nucleus	1	12	0.000776	0.201585	0.488651	2	5	0.00034	9606	Homo sapiens	JAG1		R-HSA-9604247;R-HSA-9604264
R-HSA-198693	AKT phosphorylates targets in the nucleus	1	12	0.000776	0.201585	0.488651	1	4	0.000272	9606	Homo sapiens	FOXO3		R-HSA-199299
R-HSA-418889	Caspase activation via Dependence Receptors in the absence of ligand	1	12	0.000776	0.201585	0.488651	1	8	0.000543	9606	Homo sapiens	DAPK3		R-HSA-418849
R-HSA-264870	Caspase-mediated cleavage of cytoskeletal proteins	1	12	0.000776	0.201585	0.488651	1	10	0.000679	9606	Homo sapiens	SORBS2		R-HSA-202966
R-HSA-425393	Transport of inorganic cations/anions and amino acids/oligopeptides	5	167	0.0107993	0.206518	0.488651	5	76	0.00516199	9606	Homo sapiens	SLC7A6;SLC4A2;SLC1A7;SLC7A2		R-HSA-379426;R-HSA-428015;R-HSA-375790;R-HSA-425482;R-HSA-375768
R-HSA-1980143	Signaling by NOTCH1	3	84	0.00543197	0.209973	0.488651	6	39	0.00264892	9606	Homo sapiens	JAG1;HES5		R-HSA-1980078;R-HSA-157632;R-HSA-1980042;R-HSA-1980074;R-HSA-1980138;R-HSA-4396379
R-HSA-201556	Signaling by ALK	2	46	0.00297465	0.213808	0.488651	25	42	0.00285268	9606	Homo sapiens	PTN;ALKAL1		R-HSA-9701524;R-HSA-9700120;R-HSA-9700121;R-HSA-201486;R-HSA-9700164;R-HSA-9701507;R-HSA-9725315;R-HSA-9700175;R-HSA-9700168;R-HSA-9700171;R-HSA-9700149;R-HSA-9700662;R-HSA-9701488;R-HSA-201510;R-HSA-9700156;R-HSA-201515;R-HSA-201519;R-HSA-9700154;R-HSA-201521;R-HSA-9700647;R-HSA-9842656;R-HSA-9701485;R-HSA-9700142;R-HSA-9700648;R-HSA-9700200
R-HSA-2179392	EGFR Transactivation by Gastrin	1	13	0.000841	0.21643	0.488651	4	6	0.000408	9606	Homo sapiens	HBEGF		R-HSA-2179415;R-HSA-2179387;R-HSA-2179402;R-HSA-2179407
R-HSA-9020956	Interleukin-27 signaling	1	13	0.000841	0.21643	0.488651	11	20	0.00135842	9606	Homo sapiens	EBI3		R-HSA-8950441;R-HSA-8950537;R-HSA-448421;R-HSA-8950398;R-HSA-8950210;R-HSA-8950387;R-HSA-8950340;R-HSA-8950485;R-HSA-448427;R-HSA-8950518;R-HSA-8950342
R-HSA-9761174	Formation of intermediate mesoderm	1	13	0.000841	0.21643	0.488651	2	5	0.00034	9606	Homo sapiens	FOXC2		R-HSA-9761186;R-HSA-9761166
R-HSA-1236973	Cross-presentation of particulate exogenous antigens (phagosomes)	1	13	0.000841	0.21643	0.488651	1	3	0.000204	9606	Homo sapiens	NCF2		R-HSA-1236967
R-HSA-209952	Peptide hormone biosynthesis	1	13	0.000841	0.21643	0.488651	1	5	0.00034	9606	Homo sapiens	INHBA		R-HSA-378975
R-HSA-390666	Serotonin receptors	1	13	0.000841	0.21643	0.488651	1	6	0.000408	9606	Homo sapiens	HTR1B		R-HSA-390929
R-HSA-9762292	Regulation of CDH11 function	1	13	0.000841	0.21643	0.488651	1	10	0.000679	9606	Homo sapiens	CDH8		R-HSA-9833672
R-HSA-416482	G alpha (12/13) signalling events	3	86	0.0055613	0.219668	0.488651	4	15	0.00101881	9606	Homo sapiens	FGD4;MCF2L;ADRA1B		R-HSA-751019;R-HSA-419166;R-HSA-751027;R-HSA-751029
R-HSA-216083	Integrin cell surface interactions	3	86	0.0055613	0.219668	0.488651	6	55	0.00373565	9606	Homo sapiens	COL4A1;COL4A3;JAM2		R-HSA-202706;R-HSA-4085083;R-HSA-4539779;R-HSA-216040;R-HSA-2327695;R-HSA-4084912
R-HSA-9607240	FLT3 Signaling	2	48	0.00310398	0.227517	0.488651	5	43	0.0029206	9606	Homo sapiens	HCK;FOXO3		R-HSA-9699574;R-HSA-9699575;R-HSA-9609274;R-HSA-9699581;R-HSA-9699579
R-HSA-190377	FGFR2b ligand binding and activation	1	14	0.000905	0.231	0.488651	2	3	0.000204	9606	Homo sapiens	FGF1		R-HSA-190260;R-HSA-190408
R-HSA-9614399	Regulation of localization of FOXO transcription factors	1	14	0.000905	0.231	0.488651	3	5	0.00034	9606	Homo sapiens	FOXO3		R-HSA-199299;R-HSA-9614562;R-HSA-9614414
R-HSA-425381	Bicarbonate transporters	1	14	0.000905	0.231	0.488651	1	4	0.000272	9606	Homo sapiens	SLC4A2		R-HSA-425482
R-HSA-2559582	Senescence-Associated Secretory Phenotype (SASP)	3	90	0.00581997	0.239316	0.488651	3	22	0.00149426	9606	Homo sapiens	IL1B;IGFBP7		R-HSA-4568740;R-HSA-3797196;R-HSA-3797202
R-HSA-512988	Interleukin-3, Interleukin-5 and GM-CSF signaling	2	50	0.00323332	0.241286	0.488651	26	38	0.002581	9606	Homo sapiens	HCK;CSF2RB		R-HSA-912527;R-HSA-914182;R-HSA-879942;R-HSA-879937;R-HSA-921155;R-HSA-508247;R-HSA-913374;R-HSA-913371;R-HSA-913370;R-HSA-913424;R-HSA-879917;R-HSA-913451;R-HSA-909738;R-HSA-879909;R-HSA-450031;R-HSA-879910;R-HSA-879907;R-HSA-453111;R-HSA-879934;R-HSA-453104;R-HSA-879930;R-HSA-879925;R-HSA-912757;R-HSA-912629;R-HSA-914036;R-HSA-912627
R-HSA-9026519	Activated NTRK2 signals through RAS	1	15	0.00097	0.2453	0.488651	4	4	0.000272	9606	Homo sapiens	NTRK2		R-HSA-9028328;R-HSA-9026891;R-HSA-9026890;R-HSA-9026493
R-HSA-1250342	PI3K events in ERBB4 signaling	1	15	0.00097	0.2453	0.488651	2	2	0.000136	9606	Homo sapiens	HBEGF		R-HSA-1250370;R-HSA-1250353
R-HSA-1839122	Signaling by activated point mutants of FGFR1	1	15	0.00097	0.2453	0.488651	2	4	0.000272	9606	Homo sapiens	FGF1		R-HSA-2023455;R-HSA-2023451
R-HSA-9758881	Uptake of dietary cobalamins into enterocytes	1	15	0.00097	0.2453	0.488651	2	7	0.000475	9606	Homo sapiens	CUBN		R-HSA-3000137;R-HSA-3000103
R-HSA-9028731	Activated NTRK2 signals through FRS2 and FRS3	1	16	0.00103466	0.259335	0.488651	7	7	0.000475	9606	Homo sapiens	NTRK2		R-HSA-9032073;R-HSA-9028728;R-HSA-9032426;R-HSA-9028730;R-HSA-9031981;R-HSA-9032067;R-HSA-9032402
R-HSA-1358803	Downregulation of ERBB2:ERBB3 signaling	1	16	0.00103466	0.259335	0.488651	4	8	0.000543	9606	Homo sapiens	ERBB3		R-HSA-1358790;R-HSA-1358801;R-HSA-1358798;R-HSA-1358792
R-HSA-2691232	Constitutive Signaling by NOTCH1 HD Domain Mutants	1	16	0.00103466	0.259335	0.488651	3	6	0.000408	9606	Homo sapiens	JAG1		R-HSA-2691226;R-HSA-2730752;R-HSA-2737728
R-HSA-2691230	Signaling by NOTCH1 HD Domain Mutants in Cancer	1	16	0.00103466	0.259335	0.488651	3	6	0.000408	9606	Homo sapiens	JAG1		R-HSA-2691226;R-HSA-2730752;R-HSA-2737728
R-HSA-5687613	Diseases associated with surfactant metabolism	1	16	0.00103466	0.259335	0.488651	2	7	0.000475	9606	Homo sapiens	CSF2RB		R-HSA-5688884;R-HSA-5688899
R-HSA-418890	Role of second messengers in netrin-1 signaling	1	16	0.00103466	0.259335	0.488651	1	4	0.000272	9606	Homo sapiens	TRPC6		R-HSA-622390
R-HSA-9617629	Regulation of FOXO transcriptional activity by acetylation	1	16	0.00103466	0.259335	0.488651	2	9	0.000611	9606	Homo sapiens	FOXO3		R-HSA-9620515;R-HSA-9620532
R-HSA-5673001	RAF/MAP kinase cascade	8	322	0.0208226	0.259929	0.488651	1	75	0.00509407	9606	Homo sapiens	SHC2;EPGN;ERBB3;CSF2RB;TEK;FGF1;RASGRP1;HBEGF		R-HSA-5672965
R-HSA-446652	Interleukin-1 family signaling	5	183	0.0118339	0.261115	0.488651	24	92	0.00624873	9606	Homo sapiens	IL1RL1;IL1B		R-HSA-507719;R-HSA-446694;R-HSA-446692;R-HSA-449058;R-HSA-9008684;R-HSA-9008577;R-HSA-8848335;R-HSA-446862;R-HSA-446894;R-HSA-446701;R-HSA-8848395;R-HSA-446634;R-HSA-446868;R-HSA-450133;R-HSA-448629;R-HSA-446130;R-HSA-8848370;R-HSA-9009072;R-HSA-448703;R-HSA-446684;R-HSA-448603;R-HSA-445752;R-HSA-446648;R-HSA-445753
R-HSA-5654741	Signaling by FGFR3	2	53	0.00342731	0.262001	0.488651	30	43	0.0029206	9606	Homo sapiens	GALNT3;FGF1		R-HSA-5654679;R-HSA-5654224;R-HSA-5654416;R-HSA-5654623;R-HSA-5654148;R-HSA-5654222;R-HSA-5654413;R-HSA-5654730;R-HSA-5654408;R-HSA-5654409;R-HSA-5654646;R-HSA-5654647;R-HSA-5654709;R-HSA-8851619;R-HSA-5654643;R-HSA-5654640;R-HSA-5654641;R-HSA-5654705;R-HSA-5654631;R-HSA-5654628;R-HSA-5654565;R-HSA-190385;R-HSA-8941628;R-HSA-190263;R-HSA-190388;R-HSA-190261;R-HSA-5654625;R-HSA-5654637;R-HSA-56546…
R-HSA-76009	Platelet Aggregation (Plug Formation)	2	53	0.00342731	0.262001	0.488651	2	27	0.00183387	9606	Homo sapiens	ADRA2C;RASGRP1		R-HSA-390663;R-HSA-354173
R-HSA-9660826	Purinergic signaling in leishmaniasis infection	2	54	0.00349198	0.268912	0.488651	2	23	0.00156218	9606	Homo sapiens	IL1B		R-HSA-449058;R-HSA-448703
R-HSA-9664424	Cell recruitment (pro-inflammatory response)	2	54	0.00349198	0.268912	0.488651	2	23	0.00156218	9606	Homo sapiens	IL1B		R-HSA-449058;R-HSA-448703
R-HSA-75153	Apoptotic execution phase	2	54	0.00349198	0.268912	0.488651	2	57	0.00387149	9606	Homo sapiens	PKP1;SORBS2		R-HSA-202966;R-HSA-201595
R-HSA-190375	FGFR2c ligand binding and activation	1	17	0.00109933	0.27311	0.488651	2	2	0.000136	9606	Homo sapiens	FGF1		R-HSA-190258;R-HSA-190413
R-HSA-9818030	NFE2L2 regulating tumorigenic genes	1	17	0.00109933	0.27311	0.488651	11	12	0.000815	9606	Homo sapiens	MAFK		R-HSA-9796069;R-HSA-9796084;R-HSA-9796071;R-HSA-9796055;R-HSA-9796064;R-HSA-9796051;R-HSA-9796082;R-HSA-9796044;R-HSA-9796057;R-HSA-9796043;R-HSA-9796059
R-HSA-190373	FGFR1c ligand binding and activation	1	17	0.00109933	0.27311	0.488651	2	3	0.000204	9606	Homo sapiens	FGF1		R-HSA-190256;R-HSA-190429
R-HSA-190322	FGFR4 ligand binding and activation	1	17	0.00109933	0.27311	0.488651	2	4	0.000272	9606	Homo sapiens	FGF1		R-HSA-190326;R-HSA-190265
R-HSA-1839130	Signaling by activated point mutants of FGFR3	1	17	0.00109933	0.27311	0.488651	2	6	0.000408	9606	Homo sapiens	FGF1		R-HSA-2012074;R-HSA-2012073
R-HSA-2033514	FGFR3 mutant receptor activation	1	17	0.00109933	0.27311	0.488651	2	10	0.000679	9606	Homo sapiens	FGF1		R-HSA-2012074;R-HSA-2012073
R-HSA-6788467	IL-6-type cytokine receptor ligand interactions	1	17	0.00109933	0.27311	0.488651	2	14	0.000951	9606	Homo sapiens	LIF		R-HSA-6783524;R-HSA-6783681
R-HSA-6804759	Regulation of TP53 Activity through Association with Co-factors	1	17	0.00109933	0.27311	0.488651	1	11	0.000747	9606	Homo sapiens	PPP1R13L		R-HSA-6799761
R-HSA-5684996	MAPK1/MAPK3 signaling	8	329	0.0212752	0.278438	0.488651	1	82	0.00556952	9606	Homo sapiens	SHC2;EPGN;ERBB3;CSF2RB;TEK;FGF1;RASGRP1;HBEGF		R-HSA-5672965
R-HSA-187037	Signaling by NTRK1 (TRKA)	4	143	0.00924728	0.281552	0.488651	14	102	0.00692794	9606	Homo sapiens	NTRK2;SHC2;ARC		R-HSA-5685366;R-HSA-9031624;R-HSA-5686071;R-HSA-167019;R-HSA-9031616;R-HSA-9619838;R-HSA-9613023;R-HSA-187661;R-HSA-167056;R-HSA-167217;R-HSA-9031610;R-HSA-9612996;R-HSA-187678;R-HSA-9031575
R-HSA-9031628	NGF-stimulated transcription	2	56	0.00362131	0.282727	0.488651	5	37	0.00251308	9606	Homo sapiens	ARC		R-HSA-9031624;R-HSA-9031610;R-HSA-9031616;R-HSA-9619838;R-HSA-9031575
R-HSA-5683057	MAPK family signaling cascades	9	380	0.0245732	0.286051	0.488651	5	122	0.00828636	9606	Homo sapiens	SHC2;EPGN;ERBB3;CSF2RB;TEK;FOXO3;FGF1;RASGRP1;HBEGF		R-HSA-5687126;R-HSA-5687095;R-HSA-5672965;R-HSA-5687103;R-HSA-5687101
R-HSA-5654227	Phospholipase C-mediated cascade; FGFR3	1	18	0.00116399	0.28663	0.488651	3	3	0.000204	9606	Homo sapiens	FGF1		R-HSA-5654148;R-HSA-5654224;R-HSA-5654222
R-HSA-804914	Transport of fatty acids	1	18	0.00116399	0.28663	0.488651	1	2	0.000136	9606	Homo sapiens	APOD		R-HSA-5229283
R-HSA-5578768	Physiological factors	1	18	0.00116399	0.28663	0.488651	1	6	0.000408	9606	Homo sapiens	CORIN		R-HSA-5578783
R-HSA-9013423	RAC3 GTPase cycle	3	100	0.00646663	0.289512	0.488651	1	6	0.000408	9606	Homo sapiens	JAG1;NCF2;MCAM		R-HSA-9018808
R-HSA-2122947	NOTCH1 Intracellular Domain Regulates Transcription	2	57	0.00368598	0.289628	0.488651	2	18	0.00122258	9606	Homo sapiens	HES5		R-HSA-1980078;R-HSA-4396379
R-HSA-5654228	Phospholipase C-mediated cascade; FGFR4	1	19	0.00122866	0.299899	0.488651	3	3	0.000204	9606	Homo sapiens	FGF1		R-HSA-5654151;R-HSA-5654163;R-HSA-5654169
R-HSA-9735871	SARS-CoV-1 targets host intracellular signalling and regulatory pathways	1	19	0.00122866	0.299899	0.488651	1	7	0.000475	9606	Homo sapiens	SERPINE1		R-HSA-9737710
R-HSA-446353	Cell-extracellular matrix interactions	1	19	0.00122866	0.299899	0.488651	1	10	0.000679	9606	Homo sapiens	LIMS2		R-HSA-446391
R-HSA-373752	Netrin-1 signaling	2	59	0.00381531	0.303402	0.488651	2	37	0.00251308	9606	Homo sapiens	TRPC6;NTN4		R-HSA-593685;R-HSA-622390
R-HSA-76002	Platelet activation, signaling and aggregation	7	293	0.0189472	0.312363	0.488651	7	119	0.00808259	9606	Homo sapiens	ITIH3;TGFB2;TRPC6;DGKQ;SERPINE1;ADRA2C;RASGRP1		R-HSA-390663;R-HSA-481009;R-HSA-426240;R-HSA-426209;R-HSA-481007;R-HSA-354173;R-HSA-392831
R-HSA-5083625	Defective GALNT3 causes HFTC	1	20	0.00129333	0.312922	0.488651	1	1	6.79e-05	9606	Homo sapiens	GALNT3		R-HSA-5096537
R-HSA-9708530	Regulation of BACH1 activity	1	20	0.00129333	0.312922	0.488651	2	8	0.000543	9606	Homo sapiens	MAFK		R-HSA-9708557;R-HSA-9707690
R-HSA-9733458	Induction of Cell-Cell Fusion	1	20	0.00129333	0.312922	0.488651	1	5	0.00034	9606	Homo sapiens	ANO1		R-HSA-9770187
R-HSA-1250347	SHC1 events in ERBB4 signaling	1	21	0.00135799	0.325704	0.488651	4	4	0.000272	9606	Homo sapiens	HBEGF		R-HSA-1250357;R-HSA-1250383;R-HSA-1250380;R-HSA-1250348
R-HSA-1963640	GRB2 events in ERBB2 signaling	1	21	0.00135799	0.325704	0.488651	2	4	0.000272	9606	Homo sapiens	HBEGF		R-HSA-1306969;R-HSA-1306972
R-HSA-9027307	Biosynthesis of maresin-like SPMs	1	21	0.00135799	0.325704	0.488651	3	7	0.000475	9606	Homo sapiens	CYP2E1		R-HSA-9027321;R-HSA-9027043;R-HSA-9027302
R-HSA-8980692	RHOA GTPase cycle	4	154	0.00995861	0.327565	0.488651	3	6	0.000408	9606	Homo sapiens	ARHGAP31;ACTC1;MCAM;MCF2L		R-HSA-9013009;R-HSA-8980691;R-HSA-8981637
R-HSA-170834	Signaling by TGF-beta Receptor Complex	3	108	0.00698396	0.330207	0.488651	6	100	0.00679209	9606	Homo sapiens	TGFB2;SERPINE1		R-HSA-9736966;R-HSA-2395328;R-HSA-2106586;R-HSA-9736959;R-HSA-170846;R-HSA-170861
R-HSA-8957275	Post-translational protein phosphorylation	3	109	0.00704863	0.3353	0.488651	1	1	6.79e-05	9606	Homo sapiens	IGFBP7;MFGE8;FSTL3		R-HSA-8952289
R-HSA-177929	Signaling by EGFR	2	64	0.00413864	0.337597	0.488651	40	50	0.00339605	9606	Homo sapiens	EPGN;HBEGF		R-HSA-177922;R-HSA-177923;R-HSA-177926;R-HSA-177927;R-HSA-177924;R-HSA-177925;R-HSA-177930;R-HSA-182986;R-HSA-183051;R-HSA-8951490;R-HSA-177934;R-HSA-182990;R-HSA-177935;R-HSA-183055;R-HSA-177933;R-HSA-177938;R-HSA-183058;R-HSA-182994;R-HSA-177939;R-HSA-177936;R-HSA-177937;R-HSA-182993;R-HSA-177942;R-HSA-177943;R-HSA-177941;R-HSA-183002;R-HSA-183067;R-HSA-177944;R-HSA-177945;R-HSA-8867047;R-HSA-2…
R-HSA-193648	NRAGE signals death through JNK	2	64	0.00413864	0.337597	0.488651	1	7	0.000475	9606	Homo sapiens	FGD4;MCF2L		R-HSA-205039
R-HSA-2173793	Transcriptional activity of SMAD2/SMAD3:SMAD4 heterotrimer	2	64	0.00413864	0.337597	0.488651	3	51	0.00346397	9606	Homo sapiens	SERPINE1		R-HSA-9736966;R-HSA-2106586;R-HSA-9736959
R-HSA-5654219	Phospholipase C-mediated cascade: FGFR1	1	22	0.00142266	0.338248	0.488651	3	3	0.000204	9606	Homo sapiens	FGF1		R-HSA-5654167;R-HSA-5654165;R-HSA-5654149
R-HSA-164938	Nef-mediates down modulation of cell surface receptors by recruiting them to clathrin adapters	1	22	0.00142266	0.338248	0.488651	3	15	0.00101881	9606	Homo sapiens	AP1S3		R-HSA-182263;R-HSA-182279;R-HSA-182286
R-HSA-139853	Elevation of cytosolic Ca2+ levels	1	22	0.00142266	0.338248	0.488651	1	5	0.00034	9606	Homo sapiens	TRPC6		R-HSA-426223
R-HSA-1614517	Sulfide oxidation to sulfate	1	22	0.00142266	0.338248	0.488651	1	6	0.000408	9606	Homo sapiens	TSTD1		R-HSA-1655879
R-HSA-6798163	Choline catabolism	1	22	0.00142266	0.338248	0.488651	1	8	0.000543	9606	Homo sapiens	CHDH		R-HSA-6797961
R-HSA-9009391	Extra-nuclear estrogen signaling	3	111	0.00717796	0.345479	0.488651	6	39	0.00264892	9606	Homo sapiens	EPGN;FOXO3;HBEGF		R-HSA-9624272;R-HSA-9625482;R-HSA-9625465;R-HSA-9624526;R-HSA-9625487;R-HSA-9624527
R-HSA-9013148	CDC42 GTPase cycle	4	159	0.0102819	0.348659	0.488651	3	6	0.000408	9606	Homo sapiens	FGD4;ARHGAP31;MCF2L;WIPF3		R-HSA-9013161;R-HSA-9013157;R-HSA-9013159
R-HSA-416993	Trafficking of GluR2-containing AMPA receptors	1	23	0.00148733	0.35056	0.488651	3	3	0.000204	9606	Homo sapiens	PICK1		R-HSA-421007;R-HSA-416639;R-HSA-416985
R-HSA-9614657	FOXO-mediated transcription of cell death genes	1	23	0.00148733	0.35056	0.488651	14	15	0.00101881	9606	Homo sapiens	FOXO3		R-HSA-9622579;R-HSA-9621270;R-HSA-9621242;R-HSA-9625375;R-HSA-9621116;R-HSA-9625378;R-HSA-9622627;R-HSA-9622630;R-HSA-9614662;R-HSA-9622667;R-HSA-9621289;R-HSA-9622668;R-HSA-9622604;R-HSA-9614669
R-HSA-2033519	Activated point mutants of FGFR2	1	23	0.00148733	0.35056	0.488651	6	10	0.000679	9606	Homo sapiens	FGF1		R-HSA-2033486;R-HSA-2077421;R-HSA-2033474;R-HSA-2077424;R-HSA-2033472;R-HSA-2033488
R-HSA-190242	FGFR1 ligand binding and activation	1	23	0.00148733	0.35056	0.488651	4	7	0.000475	9606	Homo sapiens	FGF1		R-HSA-190256;R-HSA-190245;R-HSA-190427;R-HSA-190429
R-HSA-2979096	NOTCH2 Activation and Transmission of Signal to the Nucleus	1	23	0.00148733	0.35056	0.488651	3	11	0.000747	9606	Homo sapiens	JAG1		R-HSA-1980056;R-HSA-2172172;R-HSA-157629
R-HSA-196791	Vitamin D (calciferol) metabolism	1	23	0.00148733	0.35056	0.488651	5	20	0.00135842	9606	Homo sapiens	CUBN		R-HSA-8963864;R-HSA-209760;R-HSA-350158;R-HSA-350168;R-HSA-350186
R-HSA-5625900	RHO GTPases activate CIT	1	23	0.00148733	0.35056	0.488651	1	6	0.000408	9606	Homo sapiens	MYH11		R-HSA-5671919
R-HSA-2142845	Hyaluronan metabolism	1	23	0.00148733	0.35056	0.488651	1	13	0.000883	9606	Homo sapiens	HAS3		R-HSA-2160851
R-HSA-9029569	NR1H3 & NR1H2 regulate gene expression linked to cholesterol transport and efflux	2	66	0.00426798	0.351141	0.488651	2	40	0.00271684	9606	Homo sapiens	APOD		R-HSA-9657767;R-HSA-9657786
R-HSA-202733	Cell surface interactions at the vascular wall	6	257	0.0166192	0.352147	0.488651	20	65	0.00441486	9606	Homo sapiens	SLC7A6;TSTD1;GRB14;PICK1;TEK;JAM2		R-HSA-210881;R-HSA-210977;R-HSA-202721;R-HSA-204871;R-HSA-8858435;R-HSA-204773;R-HSA-204779;R-HSA-204873;R-HSA-204813;R-HSA-204850;R-HSA-202706;R-HSA-202709;R-HSA-199093;R-HSA-204824;R-HSA-210872;R-HSA-204863;R-HSA-210974;R-HSA-204798;R-HSA-204861;R-HSA-375131
R-HSA-2022090	Assembly of collagen fibrils and other multimeric structures	2	67	0.00433264	0.357877	0.488651	3	26	0.00176594	9606	Homo sapiens	COL4A1;COL4A3		R-HSA-2559639;R-HSA-2213207;R-HSA-2396234
R-HSA-5654710	PI-3K cascade:FGFR3	1	24	0.00155199	0.362644	0.488651	6	7	0.000475	9606	Homo sapiens	FGF1		R-HSA-5654709;R-HSA-5654643;R-HSA-5654640;R-HSA-5654641;R-HSA-5654705;R-HSA-5654637
R-HSA-8851708	Signaling by FGFR2 IIIa TM	1	24	0.00155199	0.362644	0.488651	1	2	0.000136	9606	Homo sapiens	FGF1		R-HSA-8853320
R-HSA-881907	Gastrin-CREB signalling pathway via PKC and MAPK	1	24	0.00155199	0.362644	0.488651	4	9	0.000611	9606	Homo sapiens	HBEGF		R-HSA-2179415;R-HSA-2179387;R-HSA-2179402;R-HSA-2179407
R-HSA-912631	Regulation of signaling by CBL	1	24	0.00155199	0.362644	0.488651	3	7	0.000475	9606	Homo sapiens	HCK		R-HSA-879917;R-HSA-912629;R-HSA-912627
R-HSA-5627117	RHO GTPases Activate ROCKs	1	24	0.00155199	0.362644	0.488651	2	7	0.000475	9606	Homo sapiens	MYH11		R-HSA-419232;R-HSA-419197
R-HSA-2022857	Keratan sulfate degradation	1	24	0.00155199	0.362644	0.488651	2	7	0.000475	9606	Homo sapiens	ACAN		R-HSA-2046239;R-HSA-1793217
R-HSA-392517	Rap1 signalling	1	24	0.00155199	0.362644	0.488651	1	7	0.000475	9606	Homo sapiens	RASGRP1		R-HSA-354173
R-HSA-1227986	Signaling by ERBB2	2	68	0.00439731	0.364589	0.488651	26	46	0.00312436	9606	Homo sapiens	ERBB3;HBEGF		R-HSA-1250195;R-HSA-8848005;R-HSA-6785636;R-HSA-1358801;R-HSA-1306969;R-HSA-1250463;R-HSA-1250462;R-HSA-1306972;R-HSA-1358790;R-HSA-6785648;R-HSA-1963589;R-HSA-1358798;R-HSA-1306953;R-HSA-1247497;R-HSA-1358792;R-HSA-1250189;R-HSA-1963586;R-HSA-1963581;R-HSA-1963582;R-HSA-1250486;R-HSA-1963578;R-HSA-1306979;R-HSA-1963563;R-HSA-1250346;R-HSA-8863804;R-HSA-8847995
R-HSA-5654221	Phospholipase C-mediated cascade; FGFR2	1	25	0.00161666	0.374504	0.488651	3	3	0.000204	9606	Homo sapiens	FGF1		R-HSA-5654147;R-HSA-5654159;R-HSA-5654157
R-HSA-5654720	PI-3K cascade:FGFR4	1	25	0.00161666	0.374504	0.488651	6	7	0.000475	9606	Homo sapiens	FGF1		R-HSA-5654662;R-HSA-5654659;R-HSA-5654669;R-HSA-5654717;R-HSA-5654714;R-HSA-5654667
R-HSA-416572	Sema4D induced cell migration and growth-cone collapse	1	25	0.00161666	0.374504	0.488651	1	7	0.000475	9606	Homo sapiens	MYH11		R-HSA-419197
R-HSA-9629569	Protein hydroxylation	1	25	0.00161666	0.374504	0.488651	1	10	0.000679	9606	Homo sapiens	JMJD6		R-HSA-9630022
R-HSA-1181150	Signaling by NODAL	1	25	0.00161666	0.374504	0.488651	1	12	0.000815	9606	Homo sapiens	FOXO3		R-HSA-1535903
R-HSA-375165	NCAM signaling for neurite out-growth	2	70	0.00452664	0.377929	0.488651	1	23	0.00156218	9606	Homo sapiens	COL4A1;COL4A3		R-HSA-375151
R-HSA-186797	Signaling by PDGF	2	70	0.00452664	0.377929	0.488651	1	31	0.00210555	9606	Homo sapiens	COL4A1;COL4A3		R-HSA-382054
R-HSA-166520	Signaling by NTRKs	4	166	0.0107346	0.37821	0.488651	52	164	0.011139	9606	Homo sapiens	NTRK2;SHC2;ARC		R-HSA-9032073;R-HSA-9032841;R-HSA-9025033;R-HSA-9024906;R-HSA-9032067;R-HSA-9032582;R-HSA-187661;R-HSA-9028505;R-HSA-9032601;R-HSA-167056;R-HSA-9032863;R-HSA-9026579;R-HSA-187678;R-HSA-9031575;R-HSA-9032854;R-HSA-5685366;R-HSA-9031981;R-HSA-9026464;R-HSA-9028519;R-HSA-9032761;R-HSA-167217;R-HSA-9031610;R-HSA-9026493;R-HSA-9033276;R-HSA-9026366;R-HSA-9032502;R-HSA-9026358;R-HSA-9026377;R-HSA-90316…
R-HSA-8848021	Signaling by PTK6	2	71	0.00459131	0.384556	0.488651	8	53	0.00359981	9606	Homo sapiens	ERBB3;HBEGF		R-HSA-8848005;R-HSA-8857555;R-HSA-8857583;R-HSA-8857565;R-HSA-8857549;R-HSA-8847995;R-HSA-9634702;R-HSA-8857577
R-HSA-9006927	Signaling by Non-Receptor Tyrosine Kinases	2	71	0.00459131	0.384556	0.488651	8	53	0.00359981	9606	Homo sapiens	ERBB3;HBEGF		R-HSA-8848005;R-HSA-8857555;R-HSA-8857583;R-HSA-8857565;R-HSA-8857549;R-HSA-8847995;R-HSA-9634702;R-HSA-8857577
R-HSA-5654704	SHC-mediated cascade:FGFR3	1	26	0.00168132	0.386144	0.488651	4	4	0.000272	9606	Homo sapiens	FGF1		R-HSA-5654646;R-HSA-5654647;R-HSA-5654625;R-HSA-5654634
R-HSA-190241	FGFR2 ligand binding and activation	1	26	0.00168132	0.386144	0.488651	4	5	0.00034	9606	Homo sapiens	FGF1		R-HSA-190258;R-HSA-190260;R-HSA-190408;R-HSA-190413
R-HSA-167044	Signalling to RAS	1	26	0.00168132	0.386144	0.488651	5	10	0.000679	9606	Homo sapiens	SHC2		R-HSA-5685366;R-HSA-5686071;R-HSA-167056;R-HSA-167217;R-HSA-167019
R-HSA-5357786	TNFR1-induced proapoptotic signaling	1	26	0.00168132	0.386144	0.488651	1	3	0.000204	9606	Homo sapiens	TNFAIP3		R-HSA-140978
R-HSA-196836	Vitamin C (ascorbate) metabolism	1	26	0.00168132	0.386144	0.488651	1	9	0.000611	9606	Homo sapiens	SLC2A1		R-HSA-198818
R-HSA-210991	Basigin interactions	1	26	0.00168132	0.386144	0.488651	1	10	0.000679	9606	Homo sapiens	SLC7A6		R-HSA-375131
R-HSA-5607764	CLEC7A (Dectin-1) signaling	3	120	0.00775996	0.391024	0.488651	2	45	0.00305644	9606	Homo sapiens	IL1B		R-HSA-5660663;R-HSA-5660622
R-HSA-5654706	FRS-mediated FGFR3 signaling	1	27	0.00174599	0.397568	0.488651	9	9	0.000611	9606	Homo sapiens	FGF1		R-HSA-5654631;R-HSA-5654628;R-HSA-8941628;R-HSA-5654416;R-HSA-5654623;R-HSA-5654413;R-HSA-5654408;R-HSA-5654633;R-HSA-5654409
R-HSA-5654719	SHC-mediated cascade:FGFR4	1	27	0.00174599	0.397568	0.488651	4	4	0.000272	9606	Homo sapiens	FGF1		R-HSA-5654423;R-HSA-5654428;R-HSA-5654426;R-HSA-5654425
R-HSA-9617828	FOXO-mediated transcription of cell cycle genes	1	27	0.00174599	0.397568	0.488651	18	22	0.00149426	9606	Homo sapiens	FOXO3		R-HSA-9620915;R-HSA-9617840;R-HSA-9624976;R-HSA-9618004;R-HSA-9620788;R-HSA-9620891;R-HSA-9617848;R-HSA-9624985;R-HSA-9625406;R-HSA-9617852;R-HSA-9620828;R-HSA-9617853;R-HSA-9625409;R-HSA-9618021;R-HSA-9620837;R-HSA-9617838;R-HSA-9617996;R-HSA-9620813
R-HSA-9705462	Inactivation of CSF3 (G-CSF) signaling	1	27	0.00174599	0.397568	0.488651	5	9	0.000611	9606	Homo sapiens	HCK		R-HSA-9705729;R-HSA-9705726;R-HSA-9707977;R-HSA-9705738;R-HSA-9705467
R-HSA-5627123	RHO GTPases activate PAKs	1	27	0.00174599	0.397568	0.488651	3	15	0.00101881	9606	Homo sapiens	MYH11		R-HSA-5668932;R-HSA-5668978;R-HSA-419232
R-HSA-211979	Eicosanoids	1	27	0.00174599	0.397568	0.488651	1	6	0.000408	9606	Homo sapiens	TBXAS1		R-HSA-76500
R-HSA-189085	Digestion of dietary carbohydrate	1	27	0.00174599	0.397568	0.488651	2	13	0.000883	9606	Homo sapiens	MGAM		R-HSA-189102;R-HSA-191116
R-HSA-8950505	Gene and protein expression by JAK-STAT signaling after Interleukin-12 stimulation	2	73	0.00472064	0.397717	0.488651	1	36	0.00244515	9606	Homo sapiens	SERPINB2		R-HSA-8950567
R-HSA-5654712	FRS-mediated FGFR4 signaling	1	28	0.00181066	0.40878	0.488651	9	9	0.000611	9606	Homo sapiens	FGF1		R-HSA-5654422;R-HSA-5654663;R-HSA-5654658;R-HSA-5654418;R-HSA-8941613;R-HSA-5654655;R-HSA-5654653;R-HSA-5654651;R-HSA-5654664
R-HSA-5654689	PI-3K cascade:FGFR1	1	28	0.00181066	0.40878	0.488651	6	7	0.000475	9606	Homo sapiens	FGF1		R-HSA-5654692;R-HSA-5654596;R-HSA-5654594;R-HSA-5654690;R-HSA-5654592;R-HSA-5654591
R-HSA-9013507	NOTCH3 Activation and Transmission of Signal to the Nucleus	1	28	0.00181066	0.40878	0.488651	3	15	0.00101881	9606	Homo sapiens	JAG1		R-HSA-9013069;R-HSA-9013284;R-HSA-157100
R-HSA-189200	Cellular hexose transport	1	28	0.00181066	0.40878	0.488651	3	18	0.00122258	9606	Homo sapiens	SLC2A1		R-HSA-5339524;R-HSA-450092;R-HSA-450088
R-HSA-1280215	Cytokine Signaling in Immune system	22	1100	0.071133	0.408895	0.488651	148	785	0.0533179	9606	Homo sapiens	CIITA;SERPINB2;EBI3;LIF;IL20RB;CSF2RB;FOXO3;IL17RB;IL1RL1;HCK;NUP42;IL1B;TNFSF9		R-HSA-8984963;R-HSA-914182;R-HSA-8950405;R-HSA-8987012;R-HSA-8987015;R-HSA-9818010;R-HSA-8987270;R-HSA-8982163;R-HSA-8982162;R-HSA-8982165;R-HSA-913424;R-HSA-879917;R-HSA-8950441;R-HSA-389159;R-HSA-449058;R-HSA-913451;R-HSA-8983983;R-HSA-879909;R-HSA-879910;R-HSA-1031716;R-HSA-879907;R-HSA-1031713;R-HSA-879934;R-HSA-8983996;R-HSA-879930;R-HSA-879925;R-HSA-9009072;R-HSA-8950453;R-HSA-445752;R-HSA-…
R-HSA-5218859	Regulated Necrosis	2	76	0.00491464	0.41721	0.488651	1	52	0.00353189	9606	Homo sapiens	IL1B		R-HSA-449058
R-HSA-912526	Interleukin receptor SHC signaling	1	29	0.00187532	0.419784	0.488651	6	6	0.000408	9606	Homo sapiens	CSF2RB		R-HSA-508247;R-HSA-453111;R-HSA-912527;R-HSA-913374;R-HSA-453104;R-HSA-913424
R-HSA-167160	RNA Pol II CTD phosphorylation and interaction with CE during HIV infection	1	29	0.00187532	0.419784	0.488651	5	5	0.00034	9606	Homo sapiens	CDK7		R-HSA-167153;R-HSA-167111;R-HSA-167098;R-HSA-167128;R-HSA-167133
R-HSA-77075	RNA Pol II CTD phosphorylation and interaction with CE	1	29	0.00187532	0.419784	0.488651	5	5	0.00034	9606	Homo sapiens	CDK7		R-HSA-77073;R-HSA-113430;R-HSA-77069;R-HSA-77068;R-HSA-77071
R-HSA-8854691	Interleukin-20 family signaling	1	29	0.00187532	0.419784	0.488651	23	56	0.00380357	9606	Homo sapiens	IL20RB		R-HSA-8987179;R-HSA-9009227;R-HSA-448708;R-HSA-8987084;R-HSA-8987150;R-HSA-8987104;R-HSA-8987141;R-HSA-8987012;R-HSA-8987015;R-HSA-448744;R-HSA-8987270;R-HSA-8987161;R-HSA-8987097;R-HSA-8987129;R-HSA-8987096;R-HSA-8986972;R-HSA-8982163;R-HSA-8982162;R-HSA-8982165;R-HSA-8987156;R-HSA-8987220;R-HSA-8987063;R-HSA-448728
R-HSA-9018682	Biosynthesis of maresins	1	29	0.00187532	0.419784	0.488651	3	13	0.000883	9606	Homo sapiens	CYP2E1		R-HSA-9027321;R-HSA-9027043;R-HSA-9027302
R-HSA-5674400	Constitutive Signaling by AKT1 E17K in Cancer	1	29	0.00187532	0.419784	0.488651	1	18	0.00122258	9606	Homo sapiens	FOXO3		R-HSA-2399992
R-HSA-381426	Regulation of Insulin-like Growth Factor (IGF) transport and uptake by Insulin-like Growth Factor Binding Proteins (IGFBPs)	3	127	0.00821262	0.425904	0.488651	1	14	0.000951	9606	Homo sapiens	IGFBP7;MFGE8;FSTL3		R-HSA-8952289
R-HSA-9013408	RHOG GTPase cycle	2	78	0.00504397	0.430028	0.488651	2	6	0.000408	9606	Homo sapiens	MCAM;MCF2L		R-HSA-9014433;R-HSA-9014449
R-HSA-211999	CYP2E1 reactions	1	30	0.00193999	0.430584	0.488651	6	6	0.000408	9606	Homo sapiens	CYP2E1		R-HSA-76416;R-HSA-76354;R-HSA-76434;R-HSA-76475;R-HSA-76397;R-HSA-143468
R-HSA-5654688	SHC-mediated cascade:FGFR1	1	30	0.00193999	0.430584	0.488651	4	4	0.000272	9606	Homo sapiens	FGF1		R-HSA-5654582;R-HSA-5654597;R-HSA-5654573;R-HSA-5654600
R-HSA-8863678	Neurodegenerative Diseases	1	30	0.00193999	0.430584	0.488651	6	22	0.00149426	9606	Homo sapiens	FOXO3		R-HSA-8870710;R-HSA-8870628;R-HSA-8870703;R-HSA-8870686;R-HSA-8870558;R-HSA-8870698
R-HSA-8862803	Deregulated CDK5 triggers multiple neurodegenerative pathways in Alzheimer's disease models	1	30	0.00193999	0.430584	0.488651	6	22	0.00149426	9606	Homo sapiens	FOXO3		R-HSA-8870710;R-HSA-8870628;R-HSA-8870703;R-HSA-8870686;R-HSA-8870558;R-HSA-8870698
R-HSA-429947	Deadenylation of mRNA	1	30	0.00193999	0.430584	0.488651	1	4	0.000272	9606	Homo sapiens	KIAA1671		R-HSA-429955
R-HSA-5669034	TNFs bind their physiological receptors	1	30	0.00193999	0.430584	0.488651	1	13	0.000883	9606	Homo sapiens	TNFSF9		R-HSA-8858475
R-HSA-6783589	Interleukin-6 family signaling	1	30	0.00193999	0.430584	0.488651	2	34	0.00230931	9606	Homo sapiens	LIF		R-HSA-6783524;R-HSA-6783681
R-HSA-9013106	RHOC GTPase cycle	2	79	0.00510864	0.436381	0.488651	2	6	0.000408	9606	Homo sapiens	MCAM;MCF2L		R-HSA-9013109;R-HSA-9013110
R-HSA-112316	Neuronal System	10	490	0.0316865	0.437881	0.488651	20	221	0.0150105	9606	Homo sapiens	GJD2;PANX2;KCNC3;NRXN3;PICK1;SORBS2;PDLIM5;SLC1A7;KCNH1		R-HSA-6794338;R-HSA-375330;R-HSA-210404;R-HSA-6797568;R-HSA-421007;R-HSA-375342;R-HSA-6794348;R-HSA-1296127;R-HSA-6794346;R-HSA-6794345;R-HSA-375339;R-HSA-6794344;R-HSA-6797974;R-HSA-6794357;R-HSA-6797554;R-HSA-6794354;R-HSA-6794353;R-HSA-6794352;R-HSA-416639;R-HSA-416985
R-HSA-109582	Hemostasis	16	804	0.0519917	0.44005	0.488651	35	342	0.023229	9606	Homo sapiens	ITIH3;TGFB2;SERPINB2;TRPC6;TSTD1;SERPINE1;ADRA2C;RASGRP1;SLC7A6;GRB14;DGKQ;MAFF;PICK1;MAFK;TEK;JAM2		R-HSA-210881;R-HSA-390663;R-HSA-204871;R-HSA-8858435;R-HSA-426240;R-HSA-1008200;R-HSA-158795;R-HSA-204873;R-HSA-204813;R-HSA-202706;R-HSA-158800;R-HSA-1008220;R-HSA-202709;R-HSA-204824;R-HSA-159001;R-HSA-210974;R-HSA-375131;R-HSA-159005;R-HSA-210977;R-HSA-202721;R-HSA-204773;R-HSA-426209;R-HSA-481007;R-HSA-204779;R-HSA-426223;R-HSA-204850;R-HSA-481009;R-HSA-199093;R-HSA-354173;R-HSA-392831;R-HSA-…
R-HSA-5654693	FRS-mediated FGFR1 signaling	1	31	0.00200466	0.441183	0.488651	9	9	0.000611	9606	Homo sapiens	FGF1		R-HSA-5654578;R-HSA-5654575;R-HSA-5654586;R-HSA-5654587;R-HSA-5654571;R-HSA-5654584;R-HSA-5654392;R-HSA-8941623;R-HSA-5654569
R-HSA-5654695	PI-3K cascade:FGFR2	1	31	0.00200466	0.441183	0.488651	6	7	0.000475	9606	Homo sapiens	FGF1		R-HSA-5654614;R-HSA-5654612;R-HSA-5654622;R-HSA-5654620;R-HSA-5654701;R-HSA-5654697
R-HSA-3214842	HDMs demethylate histones	1	31	0.00200466	0.441183	0.488651	4	17	0.00115466	9606	Homo sapiens	JMJD6		R-HSA-5661124;R-HSA-5661125;R-HSA-5661122;R-HSA-4754176
R-HSA-3296469	Defects in cobalamin (B12) metabolism	1	31	0.00200466	0.441183	0.488651	2	14	0.000951	9606	Homo sapiens	CUBN		R-HSA-3296462;R-HSA-3296477
R-HSA-400685	Sema4D in semaphorin signaling	1	31	0.00200466	0.441183	0.488651	1	13	0.000883	9606	Homo sapiens	MYH11		R-HSA-419197
R-HSA-198725	Nuclear Events (kinase and transcription factor activation)	2	80	0.00517331	0.442695	0.488651	5	48	0.0032602	9606	Homo sapiens	ARC		R-HSA-9031624;R-HSA-9031610;R-HSA-9031616;R-HSA-9619838;R-HSA-9031575
R-HSA-204998	Cell death signalling via NRAGE, NRIF and NADE	2	81	0.00523797	0.448971	0.488651	1	17	0.00115466	9606	Homo sapiens	FGD4;MCF2L		R-HSA-205039
R-HSA-400042	Adrenaline,noradrenaline inhibits insulin secretion	1	32	0.00206932	0.451586	0.488651	2	6	0.000408	9606	Homo sapiens	ADRA2C		R-HSA-400071;R-HSA-400092
R-HSA-2122948	Activated NOTCH1 Transmits Signal to the Nucleus	1	32	0.00206932	0.451586	0.488651	4	21	0.00142634	9606	Homo sapiens	JAG1		R-HSA-157632;R-HSA-1980042;R-HSA-1980074;R-HSA-1980138
R-HSA-3295583	TRP channels	1	32	0.00206932	0.451586	0.488651	1	7	0.000475	9606	Homo sapiens	TRPC6		R-HSA-3295579
R-HSA-210500	Glutamate Neurotransmitter Release Cycle	1	32	0.00206932	0.451586	0.488651	1	8	0.000543	9606	Homo sapiens	SLC1A7		R-HSA-210404
R-HSA-69273	Cyclin A/B1/B2 associated events during G2/M transition	1	32	0.00206932	0.451586	0.488651	2	25	0.00169802	9606	Homo sapiens	CDK7		R-HSA-170087;R-HSA-170076
R-HSA-5357769	Caspase activation via extrinsic apoptotic signalling pathway	1	32	0.00206932	0.451586	0.488651	1	17	0.00115466	9606	Homo sapiens	DAPK3		R-HSA-418849
R-HSA-1236394	Signaling by ERBB4	2	82	0.00530264	0.455206	0.488651	12	52	0.00353189	9606	Homo sapiens	ERBB3;HBEGF		R-HSA-1250370;R-HSA-1250353;R-HSA-1250357;R-HSA-1250315;R-HSA-1977958;R-HSA-1977959;R-HSA-1251992;R-HSA-1250383;R-HSA-1236398;R-HSA-1250380;R-HSA-1250348;R-HSA-1250220
R-HSA-5357801	Programmed Cell Death	5	238	0.0153906	0.461594	0.488651	4	193	0.0131087	9606	Homo sapiens	IL1B;DAPK3;PKP1;SORBS2		R-HSA-449058;R-HSA-202966;R-HSA-418849;R-HSA-201595
R-HSA-9006115	Signaling by NTRK2 (TRKB)	1	33	0.00213399	0.461796	0.488651	38	38	0.002581	9606	Homo sapiens	NTRK2		R-HSA-9032073;R-HSA-9032841;R-HSA-9026377;R-HSA-9025033;R-HSA-9026891;R-HSA-9026890;R-HSA-9024906;R-HSA-9033292;R-HSA-9026894;R-HSA-9026510;R-HSA-9032067;R-HSA-9033284;R-HSA-9024967;R-HSA-9032582;R-HSA-9026502;R-HSA-9028505;R-HSA-9032601;R-HSA-9032863;R-HSA-9032798;R-HSA-9026579;R-HSA-9032402;R-HSA-9032532;R-HSA-9032854;R-HSA-9028328;R-HSA-9032426;R-HSA-9031981;R-HSA-9026464;R-HSA-9026531;R-HSA-9…
R-HSA-5654699	SHC-mediated cascade:FGFR2	1	33	0.00213399	0.461796	0.488651	4	4	0.000272	9606	Homo sapiens	FGF1		R-HSA-5654406;R-HSA-5654407;R-HSA-5654404;R-HSA-5654402
R-HSA-73863	RNA Polymerase I Transcription Termination	1	33	0.00213399	0.461796	0.488651	3	4	0.000272	9606	Homo sapiens	CDK7		R-HSA-74993;R-HSA-74992;R-HSA-74994
R-HSA-5655332	Signaling by FGFR3 in disease	1	33	0.00213399	0.461796	0.488651	13	21	0.00142634	9606	Homo sapiens	FGF1		R-HSA-5655285;R-HSA-5655315;R-HSA-5655262;R-HSA-5655295;R-HSA-5655289;R-HSA-5655270;R-HSA-2077420;R-HSA-2012074;R-HSA-2012073;R-HSA-5655247;R-HSA-5655244;R-HSA-5655277;R-HSA-5655243
R-HSA-5357956	TNFR1-induced NF-kappa-B signaling pathway	1	33	0.00213399	0.461796	0.488651	2	5	0.00034	9606	Homo sapiens	TNFAIP3		R-HSA-5357776;R-HSA-5357860
R-HSA-9734009	Defective Intrinsic Pathway for Apoptosis	1	33	0.00213399	0.461796	0.488651	6	24	0.0016301	9606	Homo sapiens	FOXO3		R-HSA-8870710;R-HSA-8870628;R-HSA-8870703;R-HSA-8870686;R-HSA-8870558;R-HSA-8870698
R-HSA-3928663	EPHA-mediated growth cone collapse	1	33	0.00213399	0.461796	0.488651	1	4	0.000272	9606	Homo sapiens	MYH11		R-HSA-3928616
R-HSA-201451	Signaling by BMP	1	33	0.00213399	0.461796	0.488651	1	17	0.00115466	9606	Homo sapiens	INHBA		R-HSA-201457
R-HSA-9020591	Interleukin-12 signaling	2	84	0.00543197	0.467555	0.488651	1	56	0.00380357	9606	Homo sapiens	SERPINB2		R-HSA-8950567
R-HSA-5654700	FRS-mediated FGFR2 signaling	1	34	0.00219865	0.471817	0.488651	9	9	0.000611	9606	Homo sapiens	FGF1		R-HSA-5654615;R-HSA-5654608;R-HSA-5654607;R-HSA-5654399;R-HSA-8941618;R-HSA-5654605;R-HSA-5654397;R-HSA-5654618;R-HSA-5654603
R-HSA-5576892	Phase 0 - rapid depolarisation	1	34	0.00219865	0.471817	0.488651	1	2	0.000136	9606	Homo sapiens	SCN9A		R-HSA-5576895
R-HSA-113418	Formation of the Early Elongation Complex	1	34	0.00219865	0.471817	0.488651	1	3	0.000204	9606	Homo sapiens	CDK7		R-HSA-112383
R-HSA-5654732	Negative regulation of FGFR3 signaling	1	34	0.00219865	0.471817	0.488651	3	14	0.000951	9606	Homo sapiens	FGF1		R-HSA-5654679;R-HSA-5654565;R-HSA-5654730
R-HSA-167158	Formation of the HIV-1 Early Elongation Complex	1	34	0.00219865	0.471817	0.488651	1	5	0.00034	9606	Homo sapiens	CDK7		R-HSA-167072
R-HSA-8850843	Phosphate bond hydrolysis by NTPDase proteins	1	34	0.00219865	0.471817	0.488651	1	12	0.000815	9606	Homo sapiens	ENTPD7		R-HSA-8851494
R-HSA-9024446	NR1H2 and NR1H3-mediated signaling	2	85	0.00549664	0.473667	0.488651	2	60	0.00407526	9606	Homo sapiens	APOD		R-HSA-9657767;R-HSA-9657786
R-HSA-5654708	Downstream signaling of activated FGFR3	1	35	0.00226332	0.481651	0.488651	22	23	0.00156218	9606	Homo sapiens	FGF1		R-HSA-5654646;R-HSA-5654647;R-HSA-5654709;R-HSA-5654643;R-HSA-5654224;R-HSA-5654640;R-HSA-5654416;R-HSA-5654641;R-HSA-5654705;R-HSA-5654623;R-HSA-5654631;R-HSA-5654148;R-HSA-5654628;R-HSA-8941628;R-HSA-5654625;R-HSA-5654222;R-HSA-5654637;R-HSA-5654413;R-HSA-5654634;R-HSA-5654408;R-HSA-5654633;R-HSA-5654409
R-HSA-72086	mRNA Capping	1	35	0.00226332	0.481651	0.488651	9	11	0.000747	9606	Homo sapiens	CDK7		R-HSA-77073;R-HSA-77090;R-HSA-77077;R-HSA-77078;R-HSA-77081;R-HSA-77083;R-HSA-77069;R-HSA-77085;R-HSA-77068
R-HSA-9674555	Signaling by CSF3 (G-CSF)	1	35	0.00226332	0.481651	0.488651	11	21	0.00142634	9606	Homo sapiens	HCK		R-HSA-9674563;R-HSA-9674562;R-HSA-9674816;R-HSA-9676071;R-HSA-9674567;R-HSA-9705729;R-HSA-9705726;R-HSA-9674808;R-HSA-9707977;R-HSA-9705738;R-HSA-9705467
R-HSA-5654733	Negative regulation of FGFR4 signaling	1	35	0.00226332	0.481651	0.488651	3	14	0.000951	9606	Homo sapiens	FGF1		R-HSA-5654566;R-HSA-5654734;R-HSA-5654684
R-HSA-418360	Platelet calcium homeostasis	1	35	0.00226332	0.481651	0.488651	1	8	0.000543	9606	Homo sapiens	TRPC6		R-HSA-426223
R-HSA-9759475	Regulation of CDH11 Expression and Function	1	35	0.00226332	0.481651	0.488651	1	28	0.00190179	9606	Homo sapiens	CDH8		R-HSA-9833672
R-HSA-194138	Signaling by VEGF	3	140	0.00905328	0.488651	0.488651	5	86	0.0058412	9606	Homo sapiens	SHC2;FLT1;NCF2		R-HSA-5218827;R-HSA-194311;R-HSA-5218841;R-HSA-195418;R-HSA-4420107
R-HSA-5619107	Defective TPR may confer susceptibility towards thyroid papillary carcinoma (TPC)	1	36	0.00232799	0.491303	0.491303	1	1	6.79e-05	9606	Homo sapiens	NUP42		R-HSA-5661474
R-HSA-5654716	Downstream signaling of activated FGFR4	1	36	0.00232799	0.491303	0.491303	22	23	0.00156218	9606	Homo sapiens	FGF1		R-HSA-5654422;R-HSA-5654423;R-HSA-5654418;R-HSA-5654163;R-HSA-8941613;R-HSA-5654655;R-HSA-5654428;R-HSA-5654717;R-HSA-5654653;R-HSA-5654714;R-HSA-5654426;R-HSA-5654651;R-HSA-5654169;R-HSA-5654425;R-HSA-5654662;R-HSA-5654151;R-HSA-5654663;R-HSA-5654658;R-HSA-5654659;R-HSA-5654669;R-HSA-5654667;R-HSA-5654664
R-HSA-9008059	Interleukin-37 signaling	1	36	0.00232799	0.491303	0.491303	4	14	0.000951	9606	Homo sapiens	IL1RL1		R-HSA-9008684;R-HSA-9008577;R-HSA-8848335;R-HSA-9009072
R-HSA-5223345	Miscellaneous transport and binding events	1	36	0.00232799	0.491303	0.491303	1	13	0.000883	9606	Homo sapiens	LRRC8A		R-HSA-8941543
R-HSA-114608	Platelet degranulation	3	141	0.00911795	0.493344	0.493344	2	11	0.000747	9606	Homo sapiens	TGFB2;ITIH3;SERPINE1		R-HSA-481009;R-HSA-481007
R-HSA-2022854	Keratan sulfate biosynthesis	1	37	0.00239265	0.500776	0.500776	8	9	0.000611	9606	Homo sapiens	ACAN		R-HSA-2046175;R-HSA-2046222;R-HSA-2025724;R-HSA-2046285;R-HSA-2046298;R-HSA-2025723;R-HSA-2046265;R-HSA-2046180
R-HSA-399719	Trafficking of AMPA receptors	1	37	0.00239265	0.500776	0.500776	3	4	0.000272	9606	Homo sapiens	PICK1		R-HSA-421007;R-HSA-416639;R-HSA-416985
R-HSA-2129379	Molecules associated with elastic fibres	1	37	0.00239265	0.500776	0.500776	1	10	0.000679	9606	Homo sapiens	TGFB2		R-HSA-2395328
R-HSA-936440	Negative regulators of DDX58/IFIH1 signaling	1	37	0.00239265	0.500776	0.500776	1	13	0.000883	9606	Homo sapiens	TNFAIP3		R-HSA-937337
R-HSA-5668599	RHO GTPases Activate NADPH Oxidases	1	38	0.00245732	0.510073	0.510073	11	14	0.000951	9606	Homo sapiens	NCF2		R-HSA-9626832;R-HSA-9626880;R-HSA-9626816;R-HSA-9626848;R-HSA-9626817;R-HSA-5668629;R-HSA-5218827;R-HSA-5218841;R-HSA-5668735;R-HSA-5668605;R-HSA-5668731
R-HSA-2173795	Downregulation of SMAD2/3:SMAD4 transcriptional activity	1	38	0.00245732	0.510073	0.510073	1	27	0.00183387	9606	Homo sapiens	SERPINE1		R-HSA-9736966
R-HSA-9013404	RAC2 GTPase cycle	2	92	0.0059493	0.515235	0.515235	2	10	0.000679	9606	Homo sapiens	NCF2;MCAM		R-HSA-9014424;R-HSA-9014294
R-HSA-5632684	Hedgehog 'on' state	2	92	0.0059493	0.515235	0.515235	2	37	0.00251308	9606	Homo sapiens	HHIP		R-HSA-445448;R-HSA-5635850
R-HSA-159227	Transport of the SLBP independent Mature mRNA	1	39	0.00252199	0.519198	0.519198	3	3	0.000204	9606	Homo sapiens	NUP42		R-HSA-158481;R-HSA-158484;R-HSA-111439
R-HSA-4085377	SUMOylation of SUMOylation proteins	1	39	0.00252199	0.519198	0.519198	2	5	0.00034	9606	Homo sapiens	NUP42		R-HSA-4551649;R-HSA-4551679
R-HSA-9818027	NFE2L2 regulating anti-oxidant/detoxification enzymes	1	39	0.00252199	0.519198	0.519198	10	28	0.00190179	9606	Homo sapiens	MAFK		R-HSA-9759141;R-HSA-9796049;R-HSA-9760128;R-HSA-9759137;R-HSA-9760097;R-HSA-9759186;R-HSA-9796045;R-HSA-9759176;R-HSA-9796075;R-HSA-9796058
R-HSA-399721	Glutamate binding, activation of AMPA receptors and synaptic plasticity	1	39	0.00252199	0.519198	0.519198	3	9	0.000611	9606	Homo sapiens	PICK1		R-HSA-421007;R-HSA-416639;R-HSA-416985
R-HSA-5654726	Negative regulation of FGFR1 signaling	1	39	0.00252199	0.519198	0.519198	3	15	0.00101881	9606	Homo sapiens	FGF1		R-HSA-5654672;R-HSA-5654560;R-HSA-5654673
R-HSA-1839124	FGFR1 mutant receptor activation	1	39	0.00252199	0.519198	0.519198	2	25	0.00169802	9606	Homo sapiens	FGF1		R-HSA-2023455;R-HSA-2023451
R-HSA-354192	Integrin signaling	1	39	0.00252199	0.519198	0.519198	1	24	0.0016301	9606	Homo sapiens	RASGRP1		R-HSA-354173
R-HSA-9764260	Regulation of Expression and Function of Type II Classical Cadherins	1	39	0.00252199	0.519198	0.519198	1	33	0.00224139	9606	Homo sapiens	CDH8		R-HSA-9833672
R-HSA-9759476	Regulation of Homotypic Cell-Cell Adhesion	1	39	0.00252199	0.519198	0.519198	1	33	0.00224139	9606	Homo sapiens	CDH8		R-HSA-9833672
R-HSA-76005	Response to elevated platelet cytosolic Ca2+	3	148	0.00957062	0.525576	0.525576	2	14	0.000951	9606	Homo sapiens	TGFB2;ITIH3;SERPINE1		R-HSA-481009;R-HSA-481007
R-HSA-390522	Striated Muscle Contraction	1	40	0.00258665	0.528153	0.528153	4	4	0.000272	9606	Homo sapiens	ACTC1		R-HSA-390597;R-HSA-390598;R-HSA-390593;R-HSA-390595
R-HSA-159230	Transport of the SLBP Dependant Mature mRNA	1	40	0.00258665	0.528153	0.528153	3	3	0.000204	9606	Homo sapiens	NUP42		R-HSA-77587;R-HSA-159046;R-HSA-159050
R-HSA-170822	Regulation of Glucokinase by Glucokinase Regulatory Protein	1	40	0.00258665	0.528153	0.528153	1	5	0.00034	9606	Homo sapiens	NUP42		R-HSA-170796
R-HSA-157118	Signaling by NOTCH	5	258	0.0166839	0.531973	0.531973	19	154	0.0104598	9606	Homo sapiens	ACTA2;JAG1;HES5		R-HSA-157632;R-HSA-9013069;R-HSA-9604247;R-HSA-1980056;R-HSA-9013568;R-HSA-9604664;R-HSA-9604446;R-HSA-2172172;R-HSA-9013284;R-HSA-157100;R-HSA-1980078;R-HSA-1980042;R-HSA-1980074;R-HSA-1980138;R-HSA-4396379;R-HSA-9604264;R-HSA-2976726;R-HSA-2197564;R-HSA-157629
R-HSA-381038	XBP1(S) activates chaperone genes	2	95	0.0061433	0.532376	0.532376	1	47	0.00319228	9606	Homo sapiens	CUL7		R-HSA-1791058
R-HSA-9680350	Signaling by CSF1 (M-CSF) in myeloid cells	1	41	0.00265132	0.536942	0.536942	11	14	0.000951	9606	Homo sapiens	HCK		R-HSA-9733316;R-HSA-9680385;R-HSA-389159;R-HSA-9680389;R-HSA-9733330;R-HSA-9680388;R-HSA-9733331;R-HSA-9817983;R-HSA-9733323;R-HSA-9680348;R-HSA-9818010
R-HSA-5663213	RHO GTPases Activate WASPs and WAVEs	1	41	0.00265132	0.536942	0.536942	5	10	0.000679	9606	Homo sapiens	WIPF3		R-HSA-2197698;R-HSA-2029466;R-HSA-442592;R-HSA-2197691;R-HSA-2197690
R-HSA-180746	Nuclear import of Rev protein	1	41	0.00265132	0.536942	0.536942	2	7	0.000475	9606	Homo sapiens	NUP42		R-HSA-180710;R-HSA-180732
R-HSA-5654727	Negative regulation of FGFR2 signaling	1	41	0.00265132	0.536942	0.536942	3	14	0.000951	9606	Homo sapiens	FGF1		R-HSA-5654677;R-HSA-5654562;R-HSA-5654729
R-HSA-190861	Gap junction assembly	1	41	0.00265132	0.536942	0.536942	1	16	0.00108673	9606	Homo sapiens	GJD2		R-HSA-190682
R-HSA-168638	NOD1/2 Signaling Pathway	1	41	0.00265132	0.536942	0.536942	1	18	0.00122258	9606	Homo sapiens	TNFAIP3		R-HSA-688136
R-HSA-162909	Host Interactions of HIV factors	3	151	0.00976462	0.539041	0.539041	9	54	0.00366773	9606	Homo sapiens	HCK;NUP42;AP1S3		R-HSA-165043;R-HSA-180710;R-HSA-182263;R-HSA-182279;R-HSA-165047;R-HSA-200858;R-HSA-182286;R-HSA-180622;R-HSA-180732
R-HSA-3301854	Nuclear Pore Complex (NPC) Disassembly	1	42	0.00271599	0.545568	0.545568	2	2	0.000136	9606	Homo sapiens	NUP42		R-HSA-2990880;R-HSA-2990882
R-HSA-5654687	Downstream signaling of activated FGFR1	1	42	0.00271599	0.545568	0.545568	23	24	0.0016301	9606	Homo sapiens	FGF1		R-HSA-5654582;R-HSA-5654167;R-HSA-5654165;R-HSA-5654578;R-HSA-5654591;R-HSA-5654586;R-HSA-5654587;R-HSA-5654584;R-HSA-5654392;R-HSA-5654692;R-HSA-5654596;R-HSA-5654149;R-HSA-5654597;R-HSA-5654594;R-HSA-5654690;R-HSA-5656064;R-HSA-5654592;R-HSA-5654575;R-HSA-5654573;R-HSA-5654571;R-HSA-5654600;R-HSA-8941623;R-HSA-5654569
R-HSA-5654696	Downstream signaling of activated FGFR2	1	42	0.00271599	0.545568	0.545568	22	23	0.00156218	9606	Homo sapiens	FGF1		R-HSA-5654614;R-HSA-5654615;R-HSA-5654612;R-HSA-5654608;R-HSA-5654622;R-HSA-5654399;R-HSA-5654620;R-HSA-5654397;R-HSA-5654618;R-HSA-5654406;R-HSA-5654407;R-HSA-5654404;R-HSA-5654402;R-HSA-5654147;R-HSA-5654159;R-HSA-5654607;R-HSA-8941618;R-HSA-5654157;R-HSA-5654701;R-HSA-5654605;R-HSA-5654603;R-HSA-5654697
R-HSA-187687	Signalling to ERKs	1	42	0.00271599	0.545568	0.545568	5	32	0.00217347	9606	Homo sapiens	SHC2		R-HSA-5685366;R-HSA-5686071;R-HSA-167056;R-HSA-167217;R-HSA-167019
R-HSA-3296482	Defects in vitamin and cofactor metabolism	1	42	0.00271599	0.545568	0.545568	2	20	0.00135842	9606	Homo sapiens	CUBN		R-HSA-3296462;R-HSA-3296477
R-HSA-983712	Ion channel transport	4	209	0.0135153	0.551879	0.551879	6	51	0.00346397	9606	Homo sapiens	ANO1;TRPC6;OSTM1;TSC22D3		R-HSA-9659568;R-HSA-2682349;R-HSA-2730959;R-HSA-9659611;R-HSA-3295579;R-HSA-2684901
R-HSA-1839126	FGFR2 mutant receptor activation	1	43	0.00278065	0.554034	0.554034	7	18	0.00122258	9606	Homo sapiens	FGF1		R-HSA-2033486;R-HSA-2077421;R-HSA-2033474;R-HSA-2077424;R-HSA-2033472;R-HSA-2033488;R-HSA-8853320
R-HSA-3232142	SUMOylation of ubiquitinylation proteins	1	43	0.00278065	0.554034	0.554034	1	3	0.000204	9606	Homo sapiens	NUP42		R-HSA-5228523
R-HSA-1257604	PIP3 activates AKT signaling	6	322	0.0208226	0.562237	0.562237	2	88	0.00597704	9606	Homo sapiens	IL1RL1;EPGN;ERBB3;FOXO3;FGF1;HBEGF		R-HSA-199299;R-HSA-2316434
R-HSA-180910	Vpr-mediated nuclear import of PICs	1	44	0.00284532	0.562342	0.562342	1	2	0.000136	9606	Homo sapiens	NUP42		R-HSA-180622
R-HSA-5689896	Ovarian tumor domain proteases	1	44	0.00284532	0.562342	0.562342	6	14	0.000951	9606	Homo sapiens	TNFAIP3		R-HSA-5690870;R-HSA-688136;R-HSA-8869506;R-HSA-5690845;R-HSA-5690827;R-HSA-5690856
R-HSA-9013420	RHOU GTPase cycle	1	44	0.00284532	0.562342	0.562342	1	4	0.000272	9606	Homo sapiens	ARHGAP31		R-HSA-9018766
R-HSA-381070	IRE1alpha activates chaperones	2	101	0.0065313	0.5654	0.5654	1	53	0.00359981	9606	Homo sapiens	CUL7		R-HSA-1791058
R-HSA-165054	Rev-mediated nuclear export of HIV RNA	1	45	0.00290998	0.570497	0.570497	2	10	0.000679	9606	Homo sapiens	NUP42		R-HSA-165043;R-HSA-165047
R-HSA-1566948	Elastic fibre formation	1	45	0.00290998	0.570497	0.570497	1	17	0.00115466	9606	Homo sapiens	TGFB2		R-HSA-2395328
R-HSA-452723	Transcriptional regulation of pluripotent stem cells	1	45	0.00290998	0.570497	0.570497	1	35	0.00237723	9606	Homo sapiens	HHEX		R-HSA-2972966
R-HSA-1266738	Developmental Biology	28	1524	0.0985515	0.574277	0.574277	47	780	0.0529783	9606	Homo sapiens	FOXC2;MYOCD;JAG1;TRPC6;KIAA1671;NTN4;KRT34;NPNT;FOXO3;ANK1;HHEX;KRT18;COL4A1;KRT16;COL4A3;KRT14;SCN9A;PKP2;PKP1;MYH11;EVL;KRTAP1-1		R-HSA-6814695;R-HSA-6806629;R-HSA-9735442;R-HSA-1535903;R-HSA-9817692;R-HSA-376140;R-HSA-6814764;R-HSA-2972966;R-HSA-6805546;R-HSA-6810357;R-HSA-445076;R-HSA-3928616;R-HSA-6814387;R-HSA-9819200;R-HSA-6809393;R-HSA-374675;R-HSA-6809663;R-HSA-8942224;R-HSA-9761166;R-HSA-9830668;R-HSA-9735439;R-HSA-593685;R-HSA-9830475;R-HSA-6810937;R-HSA-6805573;R-HSA-373729;R-HSA-445091;R-HSA-6814734;R-HSA-9822335…
R-HSA-159231	Transport of Mature mRNA Derived from an Intronless Transcript	1	46	0.00297465	0.5785	0.5785	3	3	0.000204	9606	Homo sapiens	NUP42		R-HSA-158441;R-HSA-77594;R-HSA-158447
R-HSA-9035034	RHOF GTPase cycle	1	46	0.00297465	0.5785	0.5785	1	3	0.000204	9606	Homo sapiens	MCAM		R-HSA-9693125
R-HSA-167200	Formation of HIV-1 elongation complex containing HIV-1 Tat	1	46	0.00297465	0.5785	0.5785	1	5	0.00034	9606	Homo sapiens	CDK7		R-HSA-167196
R-HSA-168276	NS1 Mediated Effects on Host Pathways	1	46	0.00297465	0.5785	0.5785	1	6	0.000408	9606	Homo sapiens	NUP42		R-HSA-1176059
R-HSA-8964043	Plasma lipoprotein clearance	1	46	0.00297465	0.5785	0.5785	2	36	0.00244515	9606	Homo sapiens	CUBN		R-HSA-264848;R-HSA-264834
R-HSA-159234	Transport of Mature mRNAs Derived from Intronless Transcripts	1	47	0.00303932	0.586354	0.586354	9	9	0.000611	9606	Homo sapiens	NUP42		R-HSA-77587;R-HSA-158481;R-HSA-159046;R-HSA-158484;R-HSA-159050;R-HSA-158441;R-HSA-77594;R-HSA-158447;R-HSA-111439
R-HSA-167152	Formation of HIV elongation complex in the absence of HIV Tat	1	47	0.00303932	0.586354	0.586354	1	2	0.000136	9606	Homo sapiens	CDK7		R-HSA-167077
R-HSA-177243	Interactions of Rev with host cellular proteins	1	47	0.00303932	0.586354	0.586354	4	16	0.00108673	9606	Homo sapiens	NUP42		R-HSA-165043;R-HSA-180710;R-HSA-165047;R-HSA-180732
R-HSA-167246	Tat-mediated elongation of the HIV-1 transcript	1	47	0.00303932	0.586354	0.586354	2	8	0.000543	9606	Homo sapiens	CDK7		R-HSA-167196;R-HSA-167181
R-HSA-176033	Interactions of Vpr with host cellular proteins	1	47	0.00303932	0.586354	0.586354	1	4	0.000272	9606	Homo sapiens	NUP42		R-HSA-180622
R-HSA-167169	HIV Transcription Elongation	1	47	0.00303932	0.586354	0.586354	3	15	0.00101881	9606	Homo sapiens	CDK7		R-HSA-167072;R-HSA-167196;R-HSA-167181
R-HSA-5696395	Formation of Incision Complex in GG-NER	1	47	0.00303932	0.586354	0.586354	2	10	0.000679	9606	Homo sapiens	CDK7		R-HSA-5689861;R-HSA-5691000
R-HSA-73779	RNA Polymerase II Transcription Pre-Initiation And Promoter Opening	1	47	0.00303932	0.586354	0.586354	1	5	0.00034	9606	Homo sapiens	CDK7		R-HSA-109639
R-HSA-451927	Interleukin-2 family signaling	1	47	0.00303932	0.586354	0.586354	6	59	0.00400733	9606	Homo sapiens	CSF2RB		R-HSA-508247;R-HSA-453111;R-HSA-912527;R-HSA-913374;R-HSA-453104;R-HSA-913424
R-HSA-202433	Generation of second messenger molecules	1	47	0.00303932	0.586354	0.586354	1	17	0.00115466	9606	Homo sapiens	EVL		R-HSA-430201
R-HSA-1251985	Nuclear signaling by ERBB4	1	47	0.00303932	0.586354	0.586354	1	34	0.00230931	9606	Homo sapiens	HBEGF		R-HSA-1251992
R-HSA-9820841	M-decay: degradation of maternal mRNAs by maternally stored factors	1	48	0.00310398	0.594062	0.594062	4	7	0.000475	9606	Homo sapiens	KIAA1671		R-HSA-9822311;R-HSA-9819200;R-HSA-9817692;R-HSA-9822335
R-HSA-168271	Transport of Ribonucleoproteins into the Host Nucleus	1	48	0.00310398	0.594062	0.594062	1	4	0.000272	9606	Homo sapiens	NUP42		R-HSA-168337
R-HSA-1296071	Potassium Channels	2	107	0.0069193	0.596719	0.596719	1	20	0.00135842	9606	Homo sapiens	KCNC3;KCNH1		R-HSA-1296127
R-HSA-167162	RNA Polymerase II HIV Promoter Escape	1	49	0.00316865	0.601627	0.601627	9	9	0.000611	9606	Homo sapiens	CDK7		R-HSA-167474;R-HSA-9613490;R-HSA-167136;R-HSA-167121;R-HSA-9613498;R-HSA-167115;R-HSA-167113;R-HSA-167468;R-HSA-167117
R-HSA-167161	HIV Transcription Initiation	1	49	0.00316865	0.601627	0.601627	4	4	0.000272	9606	Homo sapiens	CDK7		R-HSA-167477;R-HSA-167130;R-HSA-167134;R-HSA-167118
R-HSA-75953	RNA Polymerase II Transcription Initiation	1	49	0.00316865	0.601627	0.601627	3	3	0.000204	9606	Homo sapiens	CDK7		R-HSA-75861;R-HSA-75864;R-HSA-75866
R-HSA-9615017	FOXO-mediated transcription of oxidative stress, metabolic and neuronal genes	1	49	0.00316865	0.601627	0.601627	16	34	0.00230931	9606	Homo sapiens	FOXO3		R-HSA-9622738;R-HSA-9623280;R-HSA-9624624;R-HSA-9622737;R-HSA-9623281;R-HSA-9623415;R-HSA-9617972;R-HSA-9625749;R-HSA-9623192;R-HSA-9625693;R-HSA-9623427;R-HSA-9625091;R-HSA-9624611;R-HSA-9623168;R-HSA-9625092;R-HSA-9617833
R-HSA-5655302	Signaling by FGFR1 in disease	1	49	0.00316865	0.601627	0.601627	12	35	0.00237723	9606	Homo sapiens	FGF1		R-HSA-1839100;R-HSA-2023455;R-HSA-5655269;R-HSA-5655266;R-HSA-2023451;R-HSA-1839098;R-HSA-5655326;R-HSA-5655278;R-HSA-5655263;R-HSA-1839094;R-HSA-5655290;R-HSA-5655240
R-HSA-3000480	Scavenging by Class A Receptors	1	49	0.00316865	0.601627	0.601627	1	10	0.000679	9606	Homo sapiens	COL4A1		R-HSA-3221843
R-HSA-422356	Regulation of insulin secretion	2	108	0.00698396	0.601772	0.601772	3	38	0.002581	9606	Homo sapiens	SLC2A1;ADRA2C		R-HSA-400071;R-HSA-499981;R-HSA-400092
R-HSA-190236	Signaling by FGFR	2	109	0.00704863	0.606777	0.606777	116	142	0.00964477	9606	Homo sapiens	GALNT3;FGF1		R-HSA-5654614;R-HSA-5654615;R-HSA-5654612;R-HSA-5654608;R-HSA-5654622;R-HSA-5654623;R-HSA-5654620;R-HSA-5654618;R-HSA-5654596;R-HSA-5654597;R-HSA-5654594;R-HSA-5654592;R-HSA-5654607;R-HSA-5654605;R-HSA-5654603;R-HSA-5654600;R-HSA-5654646;R-HSA-5654647;R-HSA-8851619;R-HSA-5654643;R-HSA-5654640;R-HSA-190245;R-HSA-5654641;R-HSA-5654655;R-HSA-5654399;R-HSA-5654653;R-HSA-5654397;R-HSA-5654651;R-HSA-56…
R-HSA-4615885	SUMOylation of DNA replication proteins	1	50	0.00323332	0.609052	0.609052	2	8	0.000543	9606	Homo sapiens	NUP42		R-HSA-5228525;R-HSA-4655355
R-HSA-73762	RNA Polymerase I Transcription Initiation	1	50	0.00323332	0.609052	0.609052	1	6	0.000408	9606	Homo sapiens	CDK7		R-HSA-73758
R-HSA-5358351	Signaling by Hedgehog	3	168	0.0108639	0.611015	0.611015	3	82	0.00556952	9606	Homo sapiens	HHAT;HHIP		R-HSA-5358343;R-HSA-445448;R-HSA-5635850
R-HSA-193704	p75 NTR receptor-mediated signalling	2	110	0.0071133	0.611735	0.611735	1	50	0.00339605	9606	Homo sapiens	FGD4;MCF2L		R-HSA-205039
R-HSA-73776	RNA Polymerase II Promoter Escape	1	51	0.00329798	0.616339	0.616339	7	7	0.000475	9606	Homo sapiens	CDK7		R-HSA-75873;R-HSA-111264;R-HSA-76576;R-HSA-9613494;R-HSA-75850;R-HSA-9613497;R-HSA-75869
R-HSA-5654743	Signaling by FGFR4	1	51	0.00329798	0.616339	0.616339	27	41	0.00278476	9606	Homo sapiens	FGF1		R-HSA-5654422;R-HSA-5654423;R-HSA-5654418;R-HSA-5654163;R-HSA-5654684;R-HSA-5654428;R-HSA-5654426;R-HSA-5654169;R-HSA-5654425;R-HSA-5654662;R-HSA-5654151;R-HSA-5654663;R-HSA-5654658;R-HSA-5654659;R-HSA-5654734;R-HSA-5654669;R-HSA-5654667;R-HSA-5654664;R-HSA-8941613;R-HSA-5654655;R-HSA-5654717;R-HSA-5654653;R-HSA-5654714;R-HSA-5654651;R-HSA-5654566;R-HSA-190326;R-HSA-190265
R-HSA-4570464	SUMOylation of RNA binding proteins	1	51	0.00329798	0.616339	0.616339	1	4	0.000272	9606	Homo sapiens	NUP42		R-HSA-4570493
R-HSA-2173789	TGF-beta receptor signaling activates SMADs	1	51	0.00329798	0.616339	0.616339	3	44	0.00298852	9606	Homo sapiens	TGFB2		R-HSA-2395328;R-HSA-170846;R-HSA-170861
R-HSA-416476	G alpha (q) signalling events	5	285	0.0184299	0.619804	0.619804	10	35	0.00237723	9606	Homo sapiens	TRPC6;DGKQ;ADRA1B;RASGRP1;HBEGF		R-HSA-749448;R-HSA-2179415;R-HSA-426240;R-HSA-749452;R-HSA-426209;R-HSA-2179387;R-HSA-392831;R-HSA-2179402;R-HSA-379048;R-HSA-2179407
R-HSA-196741	Cobalamin (Cbl, vitamin B12) transport and metabolism	1	52	0.00336265	0.62349	0.62349	2	27	0.00183387	9606	Homo sapiens	CUBN		R-HSA-3000137;R-HSA-3000103
R-HSA-69231	Cyclin D associated events in G1	1	52	0.00336265	0.62349	0.62349	1	17	0.00115466	9606	Homo sapiens	CDK7		R-HSA-8942836
R-HSA-69236	G1 Phase	1	52	0.00336265	0.62349	0.62349	1	17	0.00115466	9606	Homo sapiens	CDK7		R-HSA-8942836
R-HSA-190828	Gap junction trafficking	1	52	0.00336265	0.62349	0.62349	1	20	0.00135842	9606	Homo sapiens	GJD2		R-HSA-190682
R-HSA-73887	Death Receptor Signaling	3	172	0.0111226	0.626821	0.626821	7	119	0.00808259	9606	Homo sapiens	FGD4;MCF2L;TNFAIP3		R-HSA-140978;R-HSA-5357776;R-HSA-5693108;R-HSA-5357845;R-HSA-5357860;R-HSA-5693055;R-HSA-205039
R-HSA-76042	RNA Polymerase II Transcription Initiation And Promoter Clearance	1	53	0.00342731	0.630509	0.630509	11	11	0.000747	9606	Homo sapiens	CDK7		R-HSA-75873;R-HSA-111264;R-HSA-76576;R-HSA-75861;R-HSA-9613494;R-HSA-75864;R-HSA-75866;R-HSA-75850;R-HSA-9613497;R-HSA-75949;R-HSA-75869
R-HSA-168333	NEP/NS2 Interacts with the Cellular Export Machinery	1	53	0.00342731	0.630509	0.630509	1	2	0.000136	9606	Homo sapiens	NUP42		R-HSA-168880
R-HSA-1614558	Degradation of cysteine and homocysteine	1	53	0.00342731	0.630509	0.630509	1	23	0.00156218	9606	Homo sapiens	TSTD1		R-HSA-1655879
R-HSA-9012999	RHO GTPase cycle	8	460	0.0297465	0.6337	0.6337	21	91	0.00618081	9606	Homo sapiens	FGD4;ARHGAP31;ACTC1;JAG1;NCF2;MCAM;MCF2L;WIPF3		R-HSA-9013161;R-HSA-9018766;R-HSA-9014433;R-HSA-9013024;R-HSA-8981637;R-HSA-9013157;R-HSA-9013159;R-HSA-9013145;R-HSA-9018808;R-HSA-9013144;R-HSA-9014424;R-HSA-9013023;R-HSA-9693125;R-HSA-9013009;R-HSA-9014449;R-HSA-8980691;R-HSA-9013109;R-HSA-9693198;R-HSA-9013143;R-HSA-9014294;R-HSA-9013110
R-HSA-8856825	Cargo recognition for clathrin-mediated endocytosis	2	115	0.00743663	0.635807	0.635807	1	15	0.00101881	9606	Homo sapiens	EPGN;HBEGF		R-HSA-8866279
R-HSA-1638074	Keratan sulfate/keratin metabolism	1	54	0.00349198	0.637397	0.637397	10	16	0.00108673	9606	Homo sapiens	ACAN		R-HSA-2046239;R-HSA-2046175;R-HSA-2046222;R-HSA-2025724;R-HSA-2046285;R-HSA-2046298;R-HSA-2025723;R-HSA-2046265;R-HSA-1793217;R-HSA-2046180
R-HSA-168274	Export of Viral Ribonucleoproteins from Nucleus	1	54	0.00349198	0.637397	0.637397	1	5	0.00034	9606	Homo sapiens	NUP42		R-HSA-168880
R-HSA-5357905	Regulation of TNFR1 signaling	1	54	0.00349198	0.637397	0.637397	3	41	0.00278476	9606	Homo sapiens	TNFAIP3		R-HSA-5693108;R-HSA-5357845;R-HSA-5693055
R-HSA-3560782	Diseases associated with glycosaminoglycan metabolism	1	55	0.00355665	0.644157	0.644157	5	29	0.00196971	9606	Homo sapiens	ACAN		R-HSA-3656230;R-HSA-9035949;R-HSA-3656258;R-HSA-9035950;R-HSA-3656269
R-HSA-1483191	Synthesis of PC	1	55	0.00355665	0.644157	0.644157	1	18	0.00122258	9606	Homo sapiens	MFSD2A		R-HSA-8865637
R-HSA-6781823	Formation of TC-NER Pre-Incision Complex	1	56	0.00362131	0.650792	0.650792	7	7	0.000475	9606	Homo sapiens	CDK7		R-HSA-6782069;R-HSA-6782004;R-HSA-6781840;R-HSA-6781824;R-HSA-6781867;R-HSA-6781818;R-HSA-6781833
R-HSA-4641258	Degradation of DVL	1	57	0.00368598	0.657303	0.657303	1	7	0.000475	9606	Homo sapiens	DACT1		R-HSA-4641147
R-HSA-9013405	RHOD GTPase cycle	1	57	0.00368598	0.657303	0.657303	1	9	0.000611	9606	Homo sapiens	MCAM		R-HSA-9693198
R-HSA-157858	Gap junction trafficking and regulation	1	57	0.00368598	0.657303	0.657303	1	24	0.0016301	9606	Homo sapiens	GJD2		R-HSA-190682
R-HSA-5655253	Signaling by FGFR2 in disease	1	58	0.00375065	0.663694	0.663694	17	28	0.00190179	9606	Homo sapiens	FGF1		R-HSA-5654748;R-HSA-5655323;R-HSA-5655320;R-HSA-2077424;R-HSA-2033488;R-HSA-8853320;R-HSA-2033486;R-HSA-5655268;R-HSA-2077421;R-HSA-5655301;R-HSA-5655233;R-HSA-5655343;R-HSA-5655245;R-HSA-5655339;R-HSA-2033474;R-HSA-5655241;R-HSA-2033472
R-HSA-109704	PI3K Cascade	1	58	0.00375065	0.663694	0.663694	1	6	0.000408	9606	Homo sapiens	FGF1		R-HSA-109699
R-HSA-2162123	Synthesis of Prostaglandins (PG) and Thromboxanes (TX)	1	58	0.00375065	0.663694	0.663694	2	33	0.00224139	9606	Homo sapiens	TBXAS1		R-HSA-76500;R-HSA-2161613
R-HSA-425407	SLC-mediated transmembrane transport	7	419	0.0270952	0.672157	0.672157	9	194	0.0131767	9606	Homo sapiens	SLC7A6;SLC2A1;APOD;SLC4A2;SLC1A7;SLC7A2		R-HSA-5339524;R-HSA-379426;R-HSA-428015;R-HSA-450092;R-HSA-375790;R-HSA-425482;R-HSA-5229283;R-HSA-375768;R-HSA-450088
R-HSA-73772	RNA Polymerase I Promoter Escape	1	60	0.00387998	0.67612	0.67612	2	2	0.000136	9606	Homo sapiens	CDK7		R-HSA-73769;R-HSA-74986
R-HSA-112382	Formation of RNA Pol II elongation complex	1	60	0.00387998	0.67612	0.67612	1	2	0.000136	9606	Homo sapiens	CDK7		R-HSA-112379
R-HSA-5339562	Uptake and actions of bacterial toxins	1	60	0.00387998	0.67612	0.67612	4	66	0.00448278	9606	Homo sapiens	HBEGF		R-HSA-5336417;R-HSA-5336420;R-HSA-5336422;R-HSA-5336413
R-HSA-9020702	Interleukin-1 signaling	2	125	0.00808329	0.680427	0.680427	14	59	0.00400733	9606	Homo sapiens	IL1B		R-HSA-507719;R-HSA-446694;R-HSA-446692;R-HSA-446862;R-HSA-446894;R-HSA-446701;R-HSA-446634;R-HSA-446868;R-HSA-450133;R-HSA-446130;R-HSA-446684;R-HSA-445752;R-HSA-446648;R-HSA-445753
R-HSA-75955	RNA Polymerase II Transcription Elongation	1	61	0.00394465	0.682161	0.682161	3	8	0.000543	9606	Homo sapiens	CDK7		R-HSA-112385;R-HSA-112379;R-HSA-112383
R-HSA-5663202	Diseases of signal transduction by growth factor receptors and second messengers	9	540	0.0349198	0.685425	0.685425	72	512	0.0347755	9606	Homo sapiens	HHAT;EPGN;JAG1;ERBB3;FOXO3;FGF1;HES5;HBEGF		R-HSA-2023455;R-HSA-2023451;R-HSA-2220966;R-HSA-5655262;R-HSA-5655263;R-HSA-5654748;R-HSA-9664664;R-HSA-5483229;R-HSA-2220976;R-HSA-9664646;R-HSA-5655233;R-HSA-5655247;R-HSA-5655244;R-HSA-5655245;R-HSA-5655243;R-HSA-5655240;R-HSA-5655241;R-HSA-5655285;R-HSA-9664567;R-HSA-9664950;R-HSA-5655295;R-HSA-2730752;R-HSA-2900743;R-HSA-5655290;R-HSA-2400009;R-HSA-5655289;R-HSA-9665699;R-HSA-5655270;R-HSA-2…
R-HSA-4551638	SUMOylation of chromatin organization proteins	1	62	0.00400931	0.688089	0.688089	2	15	0.00101881	9606	Homo sapiens	NUP42		R-HSA-4615987;R-HSA-4615872
R-HSA-162582	Signal Transduction	54	3036	0.196327	0.690223	0.690223	425	2539	0.172451	9606	Homo sapiens	GPSM2;SHC2;FLT1;NCF2;HHIP;SERPINE1;WIPF3;TNFAIP3;CSF2RB;PTN;FOXO3;ADRA1B;FGF1;RASGRP1;FSTL3;FGD4;IL1RL1;HHAT;ERBB3;MCF2L;APOD;MYH11;ALKAL1;HES5;DACT1;NTRK2;TGFB2;JAG1;TRPC6;GALNT3;MCAM;HTR1B;INHBA;ADRA2C;ACTA2;ARC;EPGN;ARHGAP31;ACTC1;LATS2;SPINT1;COL4A1;DGKQ;COL4A3;AMOTL2;EVL;TEK;HBEGF		R-HSA-9701524;R-HSA-9032841;R-HSA-5654614;R-HSA-5654615;R-HSA-5654612;R-HSA-9604247;R-HSA-5654608;R-HSA-5654622;R-HSA-5654623;R-HSA-5654620;R-HSA-5654618;R-HSA-8981637;R-HSA-445448;R-HSA-9014424;R-HSA-5668932;R-HSA-5654596;R-HSA-5654597;R-HSA-5654594;R-HSA-2028555;R-HSA-9032863;R-HSA-5654592;R-HSA-9701507;R-HSA-1250315;R-HSA-5654607;R-HSA-5654605;R-HSA-5654603;R-HSA-2197564;R-HSA-5654600;R-HSA-90…
R-HSA-9006925	Intracellular signaling by second messengers	6	369	0.0238619	0.691981	0.691981	2	116	0.00787883	9606	Homo sapiens	IL1RL1;EPGN;ERBB3;FOXO3;FGF1;HBEGF		R-HSA-199299;R-HSA-2316434
R-HSA-418597	G alpha (z) signalling events	1	63	0.00407398	0.693907	0.693907	3	13	0.000883	9606	Homo sapiens	ADRA2C		R-HSA-749453;R-HSA-751024;R-HSA-749446
R-HSA-9753281	Paracetamol ADME	1	63	0.00407398	0.693907	0.693907	1	12	0.000815	9606	Homo sapiens	CYP2E1		R-HSA-9753285
R-HSA-4420097	VEGFA-VEGFR2 Pathway	2	129	0.00834196	0.696988	0.696988	3	79	0.00536575	9606	Homo sapiens	SHC2;NCF2		R-HSA-5218827;R-HSA-5218841;R-HSA-4420107
R-HSA-5654736	Signaling by FGFR1	1	64	0.00413864	0.699617	0.699617	30	48	0.0032602	9606	Homo sapiens	FGF1		R-HSA-5654167;R-HSA-5654165;R-HSA-5654672;R-HSA-5654673;R-HSA-5654596;R-HSA-5654149;R-HSA-5654597;R-HSA-5654594;R-HSA-5656064;R-HSA-5654592;R-HSA-190427;R-HSA-5654600;R-HSA-190429;R-HSA-5654582;R-HSA-5654578;R-HSA-190245;R-HSA-5654591;R-HSA-5654586;R-HSA-5654587;R-HSA-5654584;R-HSA-5654392;R-HSA-190256;R-HSA-5654692;R-HSA-5654690;R-HSA-5654560;R-HSA-5654575;R-HSA-5654573;R-HSA-5654571;R-HSA-89416…
R-HSA-5387390	Hh mutants abrogate ligand secretion	1	64	0.00413864	0.699617	0.699617	1	7	0.000475	9606	Homo sapiens	HHAT		R-HSA-5483229
R-HSA-75893	TNF signaling	1	64	0.00413864	0.699617	0.699617	6	58	0.00393941	9606	Homo sapiens	TNFAIP3		R-HSA-140978;R-HSA-5357776;R-HSA-5693108;R-HSA-5357845;R-HSA-5357860;R-HSA-5693055
R-HSA-8935690	Digestion	1	64	0.00413864	0.699617	0.699617	2	24	0.0016301	9606	Homo sapiens	MGAM		R-HSA-189102;R-HSA-191116
R-HSA-373760	L1CAM interactions	2	130	0.00840662	0.701016	0.701016	9	54	0.00366773	9606	Homo sapiens	SCN9A;ANK1		R-HSA-447030;R-HSA-445076;R-HSA-373729;R-HSA-445091;R-HSA-374675;R-HSA-443774;R-HSA-392751;R-HSA-447034;R-HSA-373739
R-HSA-109581	Apoptosis	3	193	0.0124806	0.702453	0.702453	3	142	0.00964477	9606	Homo sapiens	DAPK3;PKP1;SORBS2		R-HSA-202966;R-HSA-418849;R-HSA-201595
R-HSA-2980766	Nuclear Envelope Breakdown	1	65	0.00420331	0.705221	0.705221	2	13	0.000883	9606	Homo sapiens	NUP42		R-HSA-2990880;R-HSA-2990882
R-HSA-112399	IRS-mediated signalling	1	65	0.00420331	0.705221	0.705221	1	9	0.000611	9606	Homo sapiens	FGF1		R-HSA-109699
R-HSA-6782210	Gap-filling DNA repair synthesis and ligation in TC-NER	1	66	0.00426798	0.710721	0.710721	2	2	0.000136	9606	Homo sapiens	CDK7		R-HSA-6782227;R-HSA-6782208
R-HSA-194441	Metabolism of non-coding RNA	1	67	0.00433264	0.716118	0.716118	2	6	0.000408	9606	Homo sapiens	NUP42		R-HSA-191825;R-HSA-191830
R-HSA-191859	snRNP Assembly	1	67	0.00433264	0.716118	0.716118	2	6	0.000408	9606	Homo sapiens	NUP42		R-HSA-191825;R-HSA-191830
R-HSA-429914	Deadenylation-dependent mRNA decay	1	67	0.00433264	0.716118	0.716118	1	10	0.000679	9606	Homo sapiens	KIAA1671		R-HSA-429955
R-HSA-162906	HIV Infection	4	260	0.0168132	0.719454	0.719454	33	160	0.0108673	9606	Homo sapiens	HCK;CDK7;NUP42;AP1S3		R-HSA-167111;R-HSA-182279;R-HSA-167115;R-HSA-167113;R-HSA-167118;R-HSA-182286;R-HSA-180622;R-HSA-167181;R-HSA-167117;R-HSA-167121;R-HSA-167130;R-HSA-200858;R-HSA-167128;R-HSA-167134;R-HSA-167196;R-HSA-167133;R-HSA-9613490;R-HSA-167072;R-HSA-167136;R-HSA-180710;R-HSA-167077;R-HSA-9613498;R-HSA-167468;R-HSA-167474;R-HSA-165043;R-HSA-167153;R-HSA-182263;R-HSA-165047;R-HSA-167477;R-HSA-167098;R-HSA-1…
R-HSA-6782135	Dual incision in TC-NER	1	68	0.00439731	0.721415	0.721415	7	7	0.000475	9606	Homo sapiens	CDK7		R-HSA-6782211;R-HSA-6782131;R-HSA-9684118;R-HSA-6782224;R-HSA-6782141;R-HSA-6782204;R-HSA-6782138
R-HSA-3299685	Detoxification of Reactive Oxygen Species	1	68	0.00439731	0.721415	0.721415	1	34	0.00230931	9606	Homo sapiens	NCF2		R-HSA-1222376
R-HSA-2559583	Cellular Senescence	3	199	0.0128686	0.721794	0.721794	3	90	0.00611289	9606	Homo sapiens	IL1B;IGFBP7		R-HSA-4568740;R-HSA-3797196;R-HSA-3797202
R-HSA-168325	Viral Messenger RNA Synthesis	1	69	0.00446198	0.726613	0.726613	2	6	0.000408	9606	Homo sapiens	NUP42		R-HSA-192627;R-HSA-192925
R-HSA-2428928	IRS-related events triggered by IGF1R	1	69	0.00446198	0.726613	0.726613	1	12	0.000815	9606	Homo sapiens	FGF1		R-HSA-109699
R-HSA-6784531	tRNA processing in the nucleus	1	70	0.00452664	0.731715	0.731715	1	7	0.000475	9606	Homo sapiens	NUP42		R-HSA-6783483
R-HSA-9707616	Heme signaling	1	70	0.00452664	0.731715	0.731715	3	25	0.00169802	9606	Homo sapiens	MAFK		R-HSA-9707523;R-HSA-9707645;R-HSA-9707690
R-HSA-5621481	C-type lectin receptors (CLRs)	3	203	0.0131273	0.734138	0.734138	2	68	0.00461862	9606	Homo sapiens	IL1B		R-HSA-5660663;R-HSA-5660622
R-HSA-8963743	Digestion and absorption	1	71	0.00459131	0.736722	0.736722	2	30	0.00203763	9606	Homo sapiens	MGAM		R-HSA-189102;R-HSA-191116
R-HSA-373755	Semaphorin interactions	1	71	0.00459131	0.736722	0.736722	1	41	0.00278476	9606	Homo sapiens	MYH11		R-HSA-419197
R-HSA-211981	Xenobiotics	1	72	0.00465597	0.741636	0.741636	15	22	0.00149426	9606	Homo sapiens	CYP2E1		R-HSA-76416;R-HSA-76354;R-HSA-76453;R-HSA-211910;R-HSA-212005;R-HSA-76456;R-HSA-211881;R-HSA-76397;R-HSA-143468;R-HSA-76434;R-HSA-211991;R-HSA-211988;R-HSA-76475;R-HSA-211929;R-HSA-211966
R-HSA-5358346	Hedgehog ligand biogenesis	1	72	0.00465597	0.741636	0.741636	1	15	0.00101881	9606	Homo sapiens	HHAT		R-HSA-5358343
R-HSA-2428924	IGF1R signaling cascade	1	72	0.00465597	0.741636	0.741636	1	17	0.00115466	9606	Homo sapiens	FGF1		R-HSA-109699
R-HSA-74751	Insulin receptor signalling cascade	1	72	0.00465597	0.741636	0.741636	1	25	0.00169802	9606	Homo sapiens	FGF1		R-HSA-109699
R-HSA-168643	Nucleotide-binding domain, leucine rich repeat containing receptor (NLR) signaling pathways	1	72	0.00465597	0.741636	0.741636	1	46	0.00312436	9606	Homo sapiens	TNFAIP3		R-HSA-688136
R-HSA-913709	O-linked glycosylation of mucins	1	73	0.00472064	0.746458	0.746458	1	16	0.00108673	9606	Homo sapiens	GALNT3		R-HSA-913675
R-HSA-2404192	Signaling by Type 1 Insulin-like Growth Factor 1 Receptor (IGF1R)	1	73	0.00472064	0.746458	0.746458	1	19	0.0012905	9606	Homo sapiens	FGF1		R-HSA-109699
R-HSA-167172	Transcription of the HIV genome	1	76	0.00491464	0.760394	0.760394	24	47	0.00319228	9606	Homo sapiens	CDK7		R-HSA-9613490;R-HSA-167072;R-HSA-167136;R-HSA-167111;R-HSA-167077;R-HSA-9613498;R-HSA-167115;R-HSA-167113;R-HSA-167118;R-HSA-167468;R-HSA-167181;R-HSA-167117;R-HSA-167474;R-HSA-167121;R-HSA-167153;R-HSA-167477;R-HSA-167130;R-HSA-167098;R-HSA-167128;R-HSA-167097;R-HSA-167134;R-HSA-167196;R-HSA-167484;R-HSA-167133
R-HSA-5576891	Cardiac conduction	2	147	0.00950595	0.762917	0.762917	2	33	0.00224139	9606	Homo sapiens	SCN9A;CORIN		R-HSA-5578783;R-HSA-5576895
R-HSA-163685	Integration of energy metabolism	2	147	0.00950595	0.762917	0.762917	3	66	0.00448278	9606	Homo sapiens	SLC2A1;ADRA2C		R-HSA-400071;R-HSA-499981;R-HSA-400092
R-HSA-3906995	Diseases associated with O-glycosylation of proteins	1	78	0.00504397	0.769258	0.769258	1	9	0.000611	9606	Homo sapiens	GALNT3		R-HSA-5096537
R-HSA-448424	Interleukin-17 signaling	1	78	0.00504397	0.769258	0.769258	1	35	0.00237723	9606	Homo sapiens	IL17RB		R-HSA-447219
R-HSA-427413	NoRC negatively regulates rRNA expression	1	79	0.00510864	0.773566	0.773566	1	7	0.000475	9606	Homo sapiens	CDK7		R-HSA-427366
R-HSA-5625740	RHO GTPases activate PKNs	1	79	0.00510864	0.773566	0.773566	1	20	0.00135842	9606	Homo sapiens	MYH11		R-HSA-419232
R-HSA-5578749	Transcriptional regulation by small RNAs	1	80	0.00517331	0.777795	0.777795	1	5	0.00034	9606	Homo sapiens	NUP42		R-HSA-5578744
R-HSA-9749641	Aspirin ADME	1	80	0.00517331	0.777795	0.777795	2	26	0.00176594	9606	Homo sapiens	CYP2E1		R-HSA-9750016;R-HSA-9749986
R-HSA-159236	Transport of Mature mRNA derived from an Intron-Containing Transcript	1	81	0.00523797	0.781944	0.781944	3	4	0.000272	9606	Homo sapiens	NUP42		R-HSA-75097;R-HSA-75096;R-HSA-75098
R-HSA-3108214	SUMOylation of DNA damage response and repair proteins	1	81	0.00523797	0.781944	0.781944	4	24	0.0016301	9606	Homo sapiens	NUP42		R-HSA-3000348;R-HSA-3000399;R-HSA-5228508;R-HSA-3000411
R-HSA-1226099	Signaling by FGFR in disease	1	82	0.00530264	0.786017	0.786017	42	99	0.00672417	9606	Homo sapiens	FGF1		R-HSA-2023455;R-HSA-2023451;R-HSA-5655315;R-HSA-5655326;R-HSA-5655262;R-HSA-5655263;R-HSA-5654748;R-HSA-5655323;R-HSA-5655320;R-HSA-2033488;R-HSA-8853320;R-HSA-2033486;R-HSA-5655301;R-HSA-5655233;R-HSA-5655247;R-HSA-5655244;R-HSA-5655245;R-HSA-2033474;R-HSA-5655243;R-HSA-5655240;R-HSA-5655241;R-HSA-2033472;R-HSA-1839100;R-HSA-5655285;R-HSA-1839098;R-HSA-5655295;R-HSA-1839094;R-HSA-5655290;R-HSA-2…
R-HSA-674695	RNA Polymerase II Pre-transcription Events	1	82	0.00530264	0.786017	0.786017	4	17	0.00115466	9606	Homo sapiens	CDK7		R-HSA-75856;R-HSA-75891;R-HSA-75862;R-HSA-73946
R-HSA-1222556	ROS and RNS production in phagocytes	1	82	0.00530264	0.786017	0.786017	1	45	0.00305644	9606	Homo sapiens	NCF2		R-HSA-6789092
R-HSA-8939902	Regulation of RUNX2 expression and activity	1	83	0.00536731	0.790013	0.790013	3	32	0.00217347	9606	Homo sapiens	HIVEP3		R-HSA-9008076;R-HSA-9008110;R-HSA-9008036
R-HSA-1169408	ISG15 antiviral mechanism	1	83	0.00536731	0.790013	0.790013	1	16	0.00108673	9606	Homo sapiens	NUP42		R-HSA-1176059
R-HSA-381119	Unfolded Protein Response (UPR)	2	156	0.0100879	0.790975	0.790975	1	99	0.00672417	9606	Homo sapiens	CUL7		R-HSA-1791058
R-HSA-9664422	FCGR3A-mediated phagocytosis	2	157	0.0101526	0.793905	0.793905	7	27	0.00183387	9606	Homo sapiens	HCK;WIPF3		R-HSA-9664275;R-HSA-2197698;R-HSA-2029466;R-HSA-442592;R-HSA-9664261;R-HSA-2197691;R-HSA-2197690
R-HSA-9664407	Parasite infection	2	157	0.0101526	0.793905	0.793905	7	27	0.00183387	9606	Homo sapiens	HCK;WIPF3		R-HSA-9664275;R-HSA-2197698;R-HSA-2029466;R-HSA-442592;R-HSA-9664261;R-HSA-2197691;R-HSA-2197690
R-HSA-9664417	Leishmania phagocytosis	2	157	0.0101526	0.793905	0.793905	7	27	0.00183387	9606	Homo sapiens	HCK;WIPF3		R-HSA-9664275;R-HSA-2197698;R-HSA-2029466;R-HSA-442592;R-HSA-9664261;R-HSA-2197691;R-HSA-2197690
R-HSA-73854	RNA Polymerase I Promoter Clearance	1	84	0.00543197	0.793935	0.793935	3	10	0.000679	9606	Homo sapiens	CDK7		R-HSA-73769;R-HSA-74986;R-HSA-73758
R-HSA-196807	Nicotinate metabolism	1	84	0.00543197	0.793935	0.793935	2	29	0.00196971	9606	Homo sapiens	NMNAT2		R-HSA-197235;R-HSA-8939959
R-HSA-6781827	Transcription-Coupled Nucleotide Excision Repair (TC-NER)	1	85	0.00549664	0.797785	0.797785	17	17	0.00115466	9606	Homo sapiens	CDK7		R-HSA-6782211;R-HSA-9684118;R-HSA-6781824;R-HSA-6782208;R-HSA-6781867;R-HSA-6781833;R-HSA-6782069;R-HSA-6782004;R-HSA-6782131;R-HSA-6782227;R-HSA-6782224;R-HSA-6781840;R-HSA-6782141;R-HSA-6782204;R-HSA-6782138;R-HSA-6781818;R-HSA-6782234
R-HSA-73864	RNA Polymerase I Transcription	1	86	0.0055613	0.801562	0.801562	6	14	0.000951	9606	Homo sapiens	CDK7		R-HSA-74993;R-HSA-74992;R-HSA-74994;R-HSA-73769;R-HSA-74986;R-HSA-73758
R-HSA-6796648	TP53 Regulates Transcription of DNA Repair Genes	1	86	0.0055613	0.801562	0.801562	3	17	0.00115466	9606	Homo sapiens	CDK7		R-HSA-6797606;R-HSA-6797616;R-HSA-6797712
R-HSA-162599	Late Phase of HIV Life Cycle	2	160	0.0103466	0.80248	0.80248	26	78	0.00529783	9606	Homo sapiens	CDK7;NUP42		R-HSA-167111;R-HSA-167115;R-HSA-167113;R-HSA-167118;R-HSA-167181;R-HSA-167117;R-HSA-167121;R-HSA-167130;R-HSA-167128;R-HSA-167134;R-HSA-167196;R-HSA-167133;R-HSA-9613490;R-HSA-167072;R-HSA-167136;R-HSA-167077;R-HSA-9613498;R-HSA-167468;R-HSA-167474;R-HSA-165043;R-HSA-167153;R-HSA-165047;R-HSA-167477;R-HSA-167098;R-HSA-167097;R-HSA-167484
R-HSA-8856828	Clathrin-mediated endocytosis	2	161	0.0104113	0.805267	0.805267	16	35	0.00237723	9606	Homo sapiens	EPGN;HBEGF		R-HSA-8868071;R-HSA-8866279;R-HSA-8868230;R-HSA-8867756;R-HSA-8868236;R-HSA-8868651;R-HSA-8867754;R-HSA-8868072;R-HSA-8868648;R-HSA-8868661;R-HSA-8868660;R-HSA-8868659;R-HSA-8868658;R-HSA-8869438;R-HSA-8871194;R-HSA-8871193
R-HSA-5579029	Metabolic disorders of biological oxidation enzymes	1	87	0.00562597	0.805269	0.805269	1	38	0.002581	9606	Homo sapiens	TBXAS1		R-HSA-5603275
R-HSA-5654738	Signaling by FGFR2	1	88	0.00569064	0.808908	0.808908	29	46	0.00312436	9606	Homo sapiens	FGF1		R-HSA-5654614;R-HSA-5654615;R-HSA-5654612;R-HSA-5654677;R-HSA-5654608;R-HSA-5654622;R-HSA-190408;R-HSA-5654620;R-HSA-5654618;R-HSA-190413;R-HSA-5654406;R-HSA-5654407;R-HSA-5654404;R-HSA-5654402;R-HSA-5654147;R-HSA-5654159;R-HSA-5654607;R-HSA-5654157;R-HSA-5654605;R-HSA-5654603;R-HSA-5654729;R-HSA-5654399;R-HSA-5654397;R-HSA-190258;R-HSA-5654562;R-HSA-190260;R-HSA-8941618;R-HSA-5654701;R-HSA-56546…
R-HSA-5250941	Negative epigenetic regulation of rRNA expression	1	88	0.00569064	0.808908	0.808908	1	12	0.000815	9606	Homo sapiens	CDK7		R-HSA-427366
R-HSA-69202	Cyclin E associated events during G1/S transition	1	88	0.00569064	0.808908	0.808908	1	20	0.00135842	9606	Homo sapiens	CDK7		R-HSA-188350
R-HSA-6806834	Signaling by MET	1	88	0.00569064	0.808908	0.808908	2	51	0.00346397	9606	Homo sapiens	SPINT1		R-HSA-6800299;R-HSA-6800200
R-HSA-977225	Amyloid fiber formation	1	89	0.0057553	0.812478	0.812478	2	33	0.00224139	9606	Homo sapiens	MFGE8		R-HSA-976734;R-HSA-977136
R-HSA-9018677	Biosynthesis of DHA-derived SPMs	1	89	0.0057553	0.812478	0.812478	3	58	0.00393941	9606	Homo sapiens	CYP2E1		R-HSA-9027321;R-HSA-9027043;R-HSA-9027302
R-HSA-72202	Transport of Mature Transcript to Cytoplasm	1	90	0.00581997	0.815982	0.815982	12	13	0.000883	9606	Homo sapiens	NUP42		R-HSA-77587;R-HSA-158481;R-HSA-159046;R-HSA-158484;R-HSA-159050;R-HSA-75097;R-HSA-75096;R-HSA-158441;R-HSA-75098;R-HSA-77594;R-HSA-158447;R-HSA-111439
R-HSA-69656	Cyclin A:Cdk2-associated events at S phase entry	1	90	0.00581997	0.815982	0.815982	1	19	0.0012905	9606	Homo sapiens	CDK7		R-HSA-187949
R-HSA-9824443	Parasitic Infection Pathways	4	302	0.0195292	0.818899	0.818899	9	95	0.00645249	9606	Homo sapiens	HCK;IL1B;WIPF3		R-HSA-9664275;R-HSA-2197698;R-HSA-449058;R-HSA-2029466;R-HSA-442592;R-HSA-9664261;R-HSA-448703;R-HSA-2197691;R-HSA-2197690
R-HSA-9658195	Leishmania infection	4	302	0.0195292	0.818899	0.818899	9	95	0.00645249	9606	Homo sapiens	HCK;IL1B;WIPF3		R-HSA-9664275;R-HSA-2197698;R-HSA-449058;R-HSA-2029466;R-HSA-442592;R-HSA-9664261;R-HSA-448703;R-HSA-2197691;R-HSA-2197690
R-HSA-1168372	Downstream signaling events of B Cell Receptor (BCR)	1	91	0.00588464	0.819421	0.819421	2	15	0.00101881	9606	Homo sapiens	RASGRP1		R-HSA-1168374;R-HSA-1168636
R-HSA-9707564	Cytoprotection by HMOX1	1	91	0.00588464	0.819421	0.819421	1	22	0.00149426	9606	Homo sapiens	MAFK		R-HSA-9707645
R-HSA-5696399	Global Genome Nucleotide Excision Repair (GG-NER)	1	92	0.0059493	0.822795	0.822795	2	20	0.00135842	9606	Homo sapiens	CDK7		R-HSA-5689861;R-HSA-5691000
R-HSA-8876198	RAB GEFs exchange GTP for GDP on RABs	1	94	0.00607863	0.829357	0.829357	1	21	0.00142634	9606	Homo sapiens	ALS2CL		R-HSA-8875320
R-HSA-1614635	Sulfur amino acid metabolism	1	94	0.00607863	0.829357	0.829357	1	37	0.00251308	9606	Homo sapiens	TSTD1		R-HSA-1655879
R-HSA-6807505	RNA polymerase II transcribes snRNA genes	1	95	0.0061433	0.832547	0.832547	9	11	0.000747	9606	Homo sapiens	CDK7		R-HSA-6814885;R-HSA-6814549;R-HSA-6814559;R-HSA-6810238;R-HSA-6814555;R-HSA-6810235;R-HSA-6814554;R-HSA-6810234;R-HSA-6810233
R-HSA-163841	Gamma carboxylation, hypusinylation, hydroxylation, and arylsulfatase activation	1	95	0.0061433	0.832547	0.832547	1	50	0.00339605	9606	Homo sapiens	JMJD6		R-HSA-9630022
R-HSA-9645723	Diseases of programmed cell death	1	97	0.00627263	0.838749	0.838749	6	37	0.00251308	9606	Homo sapiens	FOXO3		R-HSA-8870710;R-HSA-8870628;R-HSA-8870703;R-HSA-8870686;R-HSA-8870558;R-HSA-8870698
R-HSA-9610379	HCMV Late Events	2	175	0.0113166	0.840771	0.840771	5	19	0.0012905	9606	Homo sapiens	DBP;NUP42		R-HSA-9636128;R-HSA-9624033;R-HSA-9698928;R-HSA-9698926;R-HSA-9629004
R-HSA-162587	HIV Life Cycle	2	175	0.0113166	0.840771	0.840771	26	117	0.00794675	9606	Homo sapiens	CDK7;NUP42		R-HSA-167111;R-HSA-167115;R-HSA-167113;R-HSA-167118;R-HSA-167181;R-HSA-167117;R-HSA-167121;R-HSA-167130;R-HSA-167128;R-HSA-167134;R-HSA-167196;R-HSA-167133;R-HSA-9613490;R-HSA-167072;R-HSA-167136;R-HSA-167077;R-HSA-9613498;R-HSA-167468;R-HSA-167474;R-HSA-165043;R-HSA-167153;R-HSA-165047;R-HSA-167477;R-HSA-167098;R-HSA-167097;R-HSA-167484
R-HSA-1989781	PPARA activates gene expression	2	175	0.0113166	0.840771	0.840771	1	41	0.00278476	9606	Homo sapiens	ANKRD1		R-HSA-1989779
R-HSA-9772573	Late SARS-CoV-2 Infection Events	1	98	0.0063373	0.841764	0.841764	1	69	0.00468655	9606	Homo sapiens	ANO1		R-HSA-9770187
R-HSA-877300	Interferon gamma signaling	2	177	0.0114459	0.845337	0.845337	2	23	0.00156218	9606	Homo sapiens	CIITA		R-HSA-1031716;R-HSA-1031713
R-HSA-400206	Regulation of lipid metabolism by PPARalpha	2	177	0.0114459	0.845337	0.845337	1	45	0.00305644	9606	Homo sapiens	ANKRD1		R-HSA-1989779
R-HSA-112310	Neurotransmitter release cycle	1	100	0.00646663	0.847625	0.847625	1	37	0.00251308	9606	Homo sapiens	SLC1A7		R-HSA-210404
R-HSA-9006931	Signaling by Nuclear Receptors	5	386	0.0249612	0.851044	0.851044	8	196	0.0133125	9606	Homo sapiens	EPGN;APOD;FOXO3;HBEGF		R-HSA-9624272;R-HSA-9657767;R-HSA-9625482;R-HSA-9657786;R-HSA-9625465;R-HSA-9624526;R-HSA-9625487;R-HSA-9624527
R-HSA-74752	Signaling by Insulin receptor	1	102	0.00659596	0.853271	0.853271	1	34	0.00230931	9606	Homo sapiens	FGF1		R-HSA-109699
R-HSA-174824	Plasma lipoprotein assembly, remodeling, and clearance	1	102	0.00659596	0.853271	0.853271	2	86	0.0058412	9606	Homo sapiens	CUBN		R-HSA-264848;R-HSA-264834
R-HSA-2682334	EPH-Ephrin signaling	1	102	0.00659596	0.853271	0.853271	1	56	0.00380357	9606	Homo sapiens	MYH11		R-HSA-3928616
R-HSA-2029481	FCGR activation	1	103	0.00666063	0.856015	0.856015	1	6	0.000408	9606	Homo sapiens	HCK		R-HSA-2029459
R-HSA-3247509	Chromatin modifying enzymes	3	254	0.0164252	0.856154	0.856154	6	85	0.00577328	9606	Homo sapiens	PADI2;PADI1;JMJD6		R-HSA-3247569;R-HSA-5661124;R-HSA-5661125;R-HSA-5661122;R-HSA-4754176;R-HSA-1183128
R-HSA-4839726	Chromatin organization	3	254	0.0164252	0.856154	0.856154	6	85	0.00577328	9606	Homo sapiens	PADI2;PADI1;JMJD6		R-HSA-3247569;R-HSA-5661124;R-HSA-5661125;R-HSA-5661122;R-HSA-4754176;R-HSA-1183128
R-HSA-194315	Signaling by Rho GTPases	10	708	0.0457838	0.857757	0.857757	43	203	0.013788	9606	Homo sapiens	FGD4;ARHGAP31;ACTC1;JAG1;NCF2;MCAM;MCF2L;WIPF3;EVL;MYH11		R-HSA-9626832;R-HSA-5668629;R-HSA-5218827;R-HSA-2029466;R-HSA-9018766;R-HSA-8981637;R-HSA-9013145;R-HSA-9013144;R-HSA-9014424;R-HSA-5668932;R-HSA-9626880;R-HSA-9626816;R-HSA-9626817;R-HSA-9013023;R-HSA-9693125;R-HSA-5218841;R-HSA-9013009;R-HSA-8980691;R-HSA-2197691;R-HSA-2197690;R-HSA-9693198;R-HSA-9013143;R-HSA-9014294;R-HSA-9013161;R-HSA-2197698;R-HSA-5668978;R-HSA-419232;R-HSA-442592;R-HSA-901…
R-HSA-1630316	Glycosaminoglycan metabolism	2	183	0.0118339	0.858331	0.858331	11	88	0.00597704	9606	Homo sapiens	ACAN;HAS3		R-HSA-2046239;R-HSA-2046175;R-HSA-2046222;R-HSA-2025724;R-HSA-2046285;R-HSA-2160851;R-HSA-2046298;R-HSA-2025723;R-HSA-2046265;R-HSA-1793217;R-HSA-2046180
R-HSA-5668541	TNFR2 non-canonical NF-kB pathway	1	104	0.0067253	0.858708	0.858708	1	44	0.00298852	9606	Homo sapiens	TNFSF9		R-HSA-8858475
R-HSA-8939211	ESR-mediated signaling	3	256	0.0165546	0.859746	0.859746	6	114	0.00774299	9606	Homo sapiens	EPGN;FOXO3;HBEGF		R-HSA-9624272;R-HSA-9625482;R-HSA-9625465;R-HSA-9624526;R-HSA-9625487;R-HSA-9624527
R-HSA-195258	RHO GTPase Effectors	4	325	0.0210166	0.859841	0.859841	22	113	0.00767507	9606	Homo sapiens	NCF2;WIPF3;EVL;MYH11		R-HSA-9626832;R-HSA-5668629;R-HSA-2197698;R-HSA-5668978;R-HSA-5218827;R-HSA-2029466;R-HSA-419232;R-HSA-442592;R-HSA-5665982;R-HSA-5668735;R-HSA-5668605;R-HSA-5668731;R-HSA-5668932;R-HSA-9626880;R-HSA-9626816;R-HSA-9626848;R-HSA-9626817;R-HSA-5218841;R-HSA-5671919;R-HSA-2197691;R-HSA-419197;R-HSA-2197690
R-HSA-422475	Axon guidance	8	585	0.0378298	0.859867	0.859867	16	298	0.0202404	9606	Homo sapiens	TRPC6;COL4A1;COL4A3;SCN9A;NTN4;EVL;MYH11;ANK1		R-HSA-373729;R-HSA-445091;R-HSA-376140;R-HSA-375151;R-HSA-392751;R-HSA-373739;R-HSA-447030;R-HSA-428534;R-HSA-445076;R-HSA-3928616;R-HSA-374675;R-HSA-443774;R-HSA-419197;R-HSA-593685;R-HSA-447034;R-HSA-622390
R-HSA-8939236	RUNX1 regulates transcription of genes involved in differentiation of HSCs	1	105	0.00678996	0.86135	0.86135	1	15	0.00101881	9606	Homo sapiens	CDK7		R-HSA-8956568
R-HSA-168928	DDX58/IFIH1-mediated induction of interferon-alpha/beta	1	105	0.00678996	0.86135	0.86135	1	53	0.00359981	9606	Homo sapiens	TNFAIP3		R-HSA-937337
R-HSA-211897	Cytochrome P450 - arranged by substrate type	2	185	0.0119633	0.862437	0.862437	16	61	0.00414318	9606	Homo sapiens	TBXAS1;CYP2E1		R-HSA-76416;R-HSA-76354;R-HSA-76453;R-HSA-211910;R-HSA-212005;R-HSA-76456;R-HSA-211881;R-HSA-76397;R-HSA-143468;R-HSA-76434;R-HSA-211991;R-HSA-76500;R-HSA-211988;R-HSA-76475;R-HSA-211929;R-HSA-211966
R-HSA-5619102	SLC transporter disorders	2	185	0.0119633	0.862437	0.862437	2	65	0.00441486	9606	Homo sapiens	NUP42;SLC2A1		R-HSA-5632804;R-HSA-5661474
R-HSA-5687128	MAPK6/MAPK4 signaling	1	106	0.00685463	0.863944	0.863944	4	40	0.00271684	9606	Homo sapiens	FOXO3		R-HSA-5687126;R-HSA-5687095;R-HSA-5687103;R-HSA-5687101
R-HSA-6807878	COPI-mediated anterograde transport	1	107	0.0069193	0.866489	0.866489	6	12	0.000815	9606	Homo sapiens	ANK1		R-HSA-6807877;R-HSA-6809011;R-HSA-6807875;R-HSA-6809010;R-HSA-6809006;R-HSA-6809003
R-HSA-196849	Metabolism of water-soluble vitamins and cofactors	3	261	0.0168779	0.868385	0.868385	5	147	0.00998438	9606	Homo sapiens	CUBN;SLC2A1;NMNAT2		R-HSA-197235;R-HSA-198818;R-HSA-3000137;R-HSA-3000103;R-HSA-8939959
R-HSA-425397	Transport of vitamins, nucleosides, and related molecules	1	109	0.00704863	0.871438	0.871438	1	40	0.00271684	9606	Homo sapiens	APOD		R-HSA-5229283
R-HSA-9614085	FOXO-mediated transcription	1	110	0.0071133	0.873843	0.873843	53	85	0.00577328	9606	Homo sapiens	FOXO3		R-HSA-199299;R-HSA-9624976;R-HSA-9621270;R-HSA-9625749;R-HSA-9620891;R-HSA-9623192;R-HSA-9624985;R-HSA-9625375;R-HSA-9623427;R-HSA-9625091;R-HSA-9623168;R-HSA-9625092;R-HSA-9622667;R-HSA-9622668;R-HSA-9622579;R-HSA-9620915;R-HSA-9617840;R-HSA-9624624;R-HSA-9620532;R-HSA-9620788;R-HSA-9617972;R-HSA-9617848;R-HSA-9625406;R-HSA-9617852;R-HSA-9617853;R-HSA-9625378;R-HSA-9620515;R-HSA-9624611;R-HSA-96…
R-HSA-9716542	Signaling by Rho GTPases, Miro GTPases and RHOBTB3	10	724	0.0468184	0.874994	0.874994	43	212	0.0143992	9606	Homo sapiens	FGD4;ARHGAP31;ACTC1;JAG1;NCF2;MCAM;MCF2L;WIPF3;EVL;MYH11		R-HSA-9626832;R-HSA-5668629;R-HSA-5218827;R-HSA-2029466;R-HSA-9018766;R-HSA-8981637;R-HSA-9013145;R-HSA-9013144;R-HSA-9014424;R-HSA-5668932;R-HSA-9626880;R-HSA-9626816;R-HSA-9626817;R-HSA-9013023;R-HSA-9693125;R-HSA-5218841;R-HSA-9013009;R-HSA-8980691;R-HSA-2197691;R-HSA-2197690;R-HSA-9693198;R-HSA-9013143;R-HSA-9014294;R-HSA-9013161;R-HSA-2197698;R-HSA-5668978;R-HSA-419232;R-HSA-442592;R-HSA-901…
R-HSA-2029480	Fcgamma receptor (FCGR) dependent phagocytosis	2	193	0.0124806	0.877793	0.877793	6	42	0.00285268	9606	Homo sapiens	HCK;WIPF3		R-HSA-2197698;R-HSA-2029466;R-HSA-442592;R-HSA-2197691;R-HSA-2197690;R-HSA-2029459
R-HSA-70171	Glycolysis	1	112	0.00724263	0.87852	0.87852	1	24	0.0016301	9606	Homo sapiens	NUP42		R-HSA-170796
R-HSA-983231	Factors involved in megakaryocyte development and platelet production	2	194	0.0125453	0.879597	0.879597	3	43	0.0029206	9606	Homo sapiens	MAFF;MAFK		R-HSA-1008220;R-HSA-1008200;R-HSA-1008240
R-HSA-3371453	Regulation of HSF1-mediated heat shock response	1	113	0.00730729	0.880793	0.880793	1	14	0.000951	9606	Homo sapiens	NUP42		R-HSA-5252041
R-HSA-418346	Platelet homeostasis	1	118	0.00763063	0.891539	0.891539	1	31	0.00210555	9606	Homo sapiens	TRPC6		R-HSA-426223
R-HSA-9692914	SARS-CoV-1-host interactions	1	118	0.00763063	0.891539	0.891539	1	48	0.0032602	9606	Homo sapiens	SERPINE1		R-HSA-9737710
R-HSA-3781865	Diseases of glycosylation	2	202	0.0130626	0.893174	0.893174	6	77	0.00522991	9606	Homo sapiens	ACAN;GALNT3		R-HSA-3656230;R-HSA-9035949;R-HSA-5096537;R-HSA-3656258;R-HSA-9035950;R-HSA-3656269
R-HSA-5696398	Nucleotide Excision Repair	1	119	0.00769529	0.89357	0.89357	19	37	0.00251308	9606	Homo sapiens	CDK7		R-HSA-6782211;R-HSA-9684118;R-HSA-6781824;R-HSA-6782208;R-HSA-6781867;R-HSA-6781833;R-HSA-5691000;R-HSA-6782069;R-HSA-6782004;R-HSA-5689861;R-HSA-6782131;R-HSA-6782227;R-HSA-6782224;R-HSA-6781840;R-HSA-6782141;R-HSA-6782204;R-HSA-6782138;R-HSA-6781818;R-HSA-6782234
R-HSA-211000	Gene Silencing by RNA	1	119	0.00769529	0.89357	0.89357	1	40	0.00271684	9606	Homo sapiens	NUP42		R-HSA-5578744
R-HSA-9675108	Nervous system development	8	621	0.0401578	0.898591	0.898591	16	324	0.0220064	9606	Homo sapiens	TRPC6;COL4A1;COL4A3;SCN9A;NTN4;EVL;MYH11;ANK1		R-HSA-373729;R-HSA-445091;R-HSA-376140;R-HSA-375151;R-HSA-392751;R-HSA-373739;R-HSA-447030;R-HSA-428534;R-HSA-445076;R-HSA-3928616;R-HSA-374675;R-HSA-443774;R-HSA-419197;R-HSA-593685;R-HSA-447034;R-HSA-622390
R-HSA-5668914	Diseases of metabolism	5	424	0.0274185	0.900744	0.900744	11	195	0.0132446	9606	Homo sapiens	ACAN;CUBN;GALNT3;TBXAS1;CSF2RB		R-HSA-3656230;R-HSA-5688884;R-HSA-9035949;R-HSA-5096537;R-HSA-5688899;R-HSA-3656258;R-HSA-9035950;R-HSA-3656269;R-HSA-3296462;R-HSA-5603275;R-HSA-3296477
R-HSA-1236975	Antigen processing-Cross presentation	1	128	0.00827729	0.910221	0.910221	1	23	0.00156218	9606	Homo sapiens	NCF2		R-HSA-1236967
R-HSA-9609690	HCMV Early Events	2	215	0.0139033	0.912244	0.912244	3	12	0.000815	9606	Homo sapiens	DBP;NUP42		R-HSA-9614369;R-HSA-9623096;R-HSA-9614367
R-HSA-2980736	Peptide hormone metabolism	1	130	0.00840662	0.913553	0.913553	1	65	0.00441486	9606	Homo sapiens	INHBA		R-HSA-378975
R-HSA-9007101	Rab regulation of trafficking	1	131	0.00847129	0.915173	0.915173	1	35	0.00237723	9606	Homo sapiens	ALS2CL		R-HSA-8875320
R-HSA-5173105	O-linked glycosylation	1	133	0.00860062	0.918322	0.918322	1	27	0.00183387	9606	Homo sapiens	GALNT3		R-HSA-913675
R-HSA-68875	Mitotic Prophase	1	134	0.00866529	0.919852	0.919852	2	34	0.00230931	9606	Homo sapiens	NUP42		R-HSA-2990880;R-HSA-2990882
R-HSA-3371556	Cellular response to heat stress	1	135	0.00872995	0.921354	0.921354	1	29	0.00196971	9606	Homo sapiens	NUP42		R-HSA-5252041
R-HSA-202403	TCR signaling	1	135	0.00872995	0.921354	0.921354	1	52	0.00353189	9606	Homo sapiens	EVL		R-HSA-430201
R-HSA-2132295	MHC class II antigen presentation	1	137	0.00885929	0.924275	0.924275	4	26	0.00176594	9606	Homo sapiens	AP1S3		R-HSA-2130641;R-HSA-8951498;R-HSA-2213236;R-HSA-2130619
R-HSA-9816359	Maternal to zygotic transition (MZT)	1	137	0.00885929	0.924275	0.924275	4	46	0.00312436	9606	Homo sapiens	KIAA1671		R-HSA-9822311;R-HSA-9819200;R-HSA-9817692;R-HSA-9822335
R-HSA-9717207	Sensory perception of sweet, bitter, and umami (glutamate) taste	1	137	0.00885929	0.924275	0.924275	1	21	0.00142634	9606	Homo sapiens	SCN9A		R-HSA-9717382
R-HSA-9664323	FCGR3A-mediated IL10 synthesis	1	141	0.00911795	0.929795	0.929795	2	20	0.00135842	9606	Homo sapiens	HCK		R-HSA-9664275;R-HSA-9664261
R-HSA-388396	GPCR downstream signalling	10	795	0.0514097	0.93227	0.93227	20	175	0.0118862	9606	Homo sapiens	FGD4;GPSM2;TRPC6;DGKQ;MCF2L;HTR1B;ADRA2C;ADRA1B;RASGRP1;HBEGF		R-HSA-751019;R-HSA-749448;R-HSA-749454;R-HSA-749453;R-HSA-426240;R-HSA-749452;R-HSA-426209;R-HSA-2179402;R-HSA-380073;R-HSA-379048;R-HSA-749446;R-HSA-2179407;R-HSA-2179415;R-HSA-419166;R-HSA-751027;R-HSA-2179387;R-HSA-392831;R-HSA-751024;R-HSA-749456;R-HSA-751029
R-HSA-9759194	Nuclear events mediated by NFE2L2	1	143	0.00924728	0.932403	0.932403	37	85	0.00577328	9606	Homo sapiens	MAFK		R-HSA-9796055;R-HSA-9796049;R-HSA-9796048;R-HSA-9796051;R-HSA-9759186;R-HSA-9796050;R-HSA-9796061;R-HSA-9796060;R-HSA-9796057;R-HSA-9796059;R-HSA-9796058;R-HSA-9796039;R-HSA-9760128;R-HSA-9796045;R-HSA-9796044;R-HSA-9759176;R-HSA-9796040;R-HSA-9796043;R-HSA-9796042;R-HSA-9796084;R-HSA-9796080;R-HSA-9796082;R-HSA-9796069;R-HSA-9796068;R-HSA-9759141;R-HSA-9796071;R-HSA-9796070;R-HSA-9796065;R-HSA-9…
R-HSA-70326	Glucose metabolism	1	143	0.00924728	0.932403	0.932403	1	50	0.00339605	9606	Homo sapiens	NUP42		R-HSA-170796
R-HSA-8956319	Nucleotide catabolism	1	144	0.00931195	0.93367	0.93367	1	63	0.00427902	9606	Homo sapiens	ENTPD7		R-HSA-8851494
R-HSA-199991	Membrane Trafficking	8	668	0.0431971	0.9353	0.9353	35	219	0.0148747	9606	Homo sapiens	GJD2;EPGN;ALS2CL;AP4E1;AP1S3;TPD52L1;ANK1;HBEGF		R-HSA-8868230;R-HSA-421831;R-HSA-5229132;R-HSA-432706;R-HSA-432707;R-HSA-6809006;R-HSA-421836;R-HSA-8868236;R-HSA-5333658;R-HSA-6809003;R-HSA-421835;R-HSA-432712;R-HSA-421833;R-HSA-6809011;R-HSA-6809010;R-HSA-190682;R-HSA-8871194;R-HSA-8871193;R-HSA-8868071;R-HSA-8866279;R-HSA-6807877;R-HSA-6807875;R-HSA-8867756;R-HSA-8868651;R-HSA-8867754;R-HSA-8868072;R-HSA-8868648;R-HSA-8868661;R-HSA-8868660;R…
R-HSA-9717189	Sensory perception of taste	1	147	0.00950595	0.937332	0.937332	1	25	0.00169802	9606	Homo sapiens	SCN9A		R-HSA-9717382
R-HSA-8878166	Transcriptional regulation by RUNX2	1	147	0.00950595	0.937332	0.937332	3	84	0.00570536	9606	Homo sapiens	HIVEP3		R-HSA-9008076;R-HSA-9008110;R-HSA-9008036
R-HSA-5663220	RHO GTPases Activate Formins	1	149	0.00963528	0.939661	0.939661	1	27	0.00183387	9606	Homo sapiens	EVL		R-HSA-5665982
R-HSA-69206	G1/S Transition	1	150	0.00969995	0.940793	0.940793	1	61	0.00414318	9606	Homo sapiens	CDK7		R-HSA-188350
R-HSA-382551	Transport of small molecules	13	1013	0.065507	0.945321	0.945321	18	460	0.0312436	9606	Homo sapiens	CUBN;ANO1;SLC7A6;TRPC6;OSTM1;TSC22D3;SLC2A1;LRRC8A;APOD;SLC4A2;SLC1A7;SLC7A2		R-HSA-9659568;R-HSA-2682349;R-HSA-2730959;R-HSA-264834;R-HSA-379426;R-HSA-9659611;R-HSA-428015;R-HSA-3295579;R-HSA-450092;R-HSA-375790;R-HSA-425482;R-HSA-5229283;R-HSA-2684901;R-HSA-450088;R-HSA-8941543;R-HSA-264848;R-HSA-5339524;R-HSA-375768
R-HSA-198933	Immunoregulatory interactions between a Lymphoid and a non-Lymphoid cell	2	249	0.0161019	0.948132	0.948132	3	44	0.00298852	9606	Homo sapiens	TSTD1;NECTIN2		R-HSA-199093;R-HSA-199112;R-HSA-199144
R-HSA-2029482	Regulation of actin dynamics for phagocytic cup formation	1	158	0.0102173	0.949118	0.949118	5	24	0.0016301	9606	Homo sapiens	WIPF3		R-HSA-2197698;R-HSA-2029466;R-HSA-442592;R-HSA-2197691;R-HSA-2197690
R-HSA-9018678	Biosynthesis of specialized proresolving mediators (SPMs)	1	159	0.0102819	0.950073	0.950073	3	124	0.0084222	9606	Homo sapiens	CYP2E1		R-HSA-9027321;R-HSA-9027043;R-HSA-9027302
R-HSA-3700989	Transcriptional Regulation by TP53	5	484	0.0312985	0.950131	0.950131	7	259	0.0175915	9606	Homo sapiens	CDK7;RGCC;PPP1R13L;KIAA1671		R-HSA-6797606;R-HSA-6799761;R-HSA-6797616;R-HSA-6797712;R-HSA-6803917;R-HSA-6798044;R-HSA-6803914
R-HSA-9705671	SARS-CoV-2 activates/modulates innate and adaptive immune responses	1	160	0.0103466	0.95101	0.95101	2	47	0.00319228	9606	Homo sapiens	NUP42		R-HSA-9768142;R-HSA-9708889
R-HSA-199977	ER to Golgi Anterograde Transport	1	164	0.0106053	0.954587	0.954587	6	39	0.00264892	9606	Homo sapiens	ANK1		R-HSA-6807877;R-HSA-6809011;R-HSA-6807875;R-HSA-6809010;R-HSA-6809006;R-HSA-6809003
R-HSA-2173782	Binding and Uptake of Ligands by Scavenger Receptors	1	168	0.0108639	0.957903	0.957903	1	33	0.00224139	9606	Homo sapiens	COL4A1		R-HSA-3221843
R-HSA-2142753	Arachidonic acid metabolism	1	168	0.0108639	0.957903	0.957903	2	79	0.00536575	9606	Homo sapiens	TBXAS1		R-HSA-76500;R-HSA-2161613
R-HSA-1169410	Antiviral mechanism by IFN-stimulated genes	1	172	0.0111226	0.960978	0.960978	1	71	0.00482239	9606	Homo sapiens	NUP42		R-HSA-1176059
R-HSA-168273	Influenza Viral RNA Transcription and Replication	1	173	0.0111873	0.961711	0.961711	2	14	0.000951	9606	Homo sapiens	NUP42		R-HSA-192627;R-HSA-192925
R-HSA-453279	Mitotic G1 phase and G1/S transition	1	174	0.0112519	0.96243	0.96243	2	101	0.00686001	9606	Homo sapiens	CDK7		R-HSA-188350;R-HSA-8942836
R-HSA-9609646	HCMV Infection	2	270	0.0174599	0.962787	0.962787	8	31	0.00210555	9606	Homo sapiens	DBP;NUP42		R-HSA-9614369;R-HSA-9636128;R-HSA-9624033;R-HSA-9698928;R-HSA-9623096;R-HSA-9614367;R-HSA-9698926;R-HSA-9629004
R-HSA-2871837	FCERI mediated NF-kB activation	1	175	0.0113166	0.963136	0.963136	1	19	0.0012905	9606	Homo sapiens	RASGRP1		R-HSA-2730871
R-HSA-9758941	Gastrulation	1	177	0.0114459	0.964509	0.964509	2	104	0.00706378	9606	Homo sapiens	FOXC2		R-HSA-9761186;R-HSA-9761166
R-HSA-212165	Epigenetic regulation of gene expression	1	178	0.0115106	0.965176	0.965176	1	64	0.00434694	9606	Homo sapiens	CDK7		R-HSA-427366
R-HSA-5633007	Regulation of TP53 Activity	1	178	0.0115106	0.965176	0.965176	1	98	0.00665625	9606	Homo sapiens	PPP1R13L		R-HSA-6799761
R-HSA-69242	S Phase	1	179	0.0115753	0.96583	0.96583	1	55	0.00373565	9606	Homo sapiens	CDK7		R-HSA-187949
R-HSA-9755511	KEAP1-NFE2L2 pathway	1	180	0.0116399	0.966472	0.966472	39	117	0.00794675	9606	Homo sapiens	MAFK		R-HSA-9796055;R-HSA-9796049;R-HSA-9796048;R-HSA-9796051;R-HSA-9759186;R-HSA-9796050;R-HSA-9796061;R-HSA-9796060;R-HSA-9796057;R-HSA-9796059;R-HSA-9796058;R-HSA-9796039;R-HSA-9760128;R-HSA-9796045;R-HSA-9708557;R-HSA-9796044;R-HSA-9759176;R-HSA-9796040;R-HSA-9796043;R-HSA-9796042;R-HSA-9796084;R-HSA-9796080;R-HSA-9796082;R-HSA-9796069;R-HSA-9796068;R-HSA-9759141;R-HSA-9796071;R-HSA-9796070;R-HSA-9…
R-HSA-5619115	Disorders of transmembrane transporters	2	280	0.0181066	0.968284	0.968284	2	88	0.00597704	9606	Homo sapiens	NUP42;SLC2A1		R-HSA-5632804;R-HSA-5661474
R-HSA-372790	Signaling by GPCR	10	876	0.0566477	0.968683	0.968683	26	392	0.026625	9606	Homo sapiens	FGD4;GPSM2;TRPC6;DGKQ;MCF2L;HTR1B;ADRA2C;ADRA1B;RASGRP1;HBEGF		R-HSA-390663;R-HSA-749448;R-HSA-749454;R-HSA-749453;R-HSA-426240;R-HSA-749452;R-HSA-9617370;R-HSA-9623384;R-HSA-749446;R-HSA-390929;R-HSA-419166;R-HSA-2179387;R-HSA-749456;R-HSA-751019;R-HSA-426209;R-HSA-2179402;R-HSA-380073;R-HSA-379048;R-HSA-2179407;R-HSA-9626914;R-HSA-390641;R-HSA-2179415;R-HSA-751027;R-HSA-392831;R-HSA-751024;R-HSA-751029
R-HSA-3108232	SUMO E3 ligases SUMOylate target proteins	1	184	0.0118986	0.968923	0.968923	12	132	0.00896556	9606	Homo sapiens	NUP42		R-HSA-3000348;R-HSA-5228525;R-HSA-3000399;R-HSA-5228508;R-HSA-5228523;R-HSA-4551649;R-HSA-4615987;R-HSA-4615872;R-HSA-3000411;R-HSA-4570493;R-HSA-4551679;R-HSA-4655355
R-HSA-72306	tRNA processing	1	184	0.0118986	0.968923	0.968923	1	54	0.00366773	9606	Homo sapiens	NUP42		R-HSA-6783483
R-HSA-983705	Signaling by the B Cell Receptor (BCR)	1	189	0.0122219	0.971737	0.971737	2	45	0.00305644	9606	Homo sapiens	RASGRP1		R-HSA-1168374;R-HSA-1168636
R-HSA-2990846	SUMOylation	1	193	0.0124806	0.973804	0.973804	12	141	0.00957685	9606	Homo sapiens	NUP42		R-HSA-3000348;R-HSA-5228525;R-HSA-3000399;R-HSA-5228508;R-HSA-5228523;R-HSA-4551649;R-HSA-4615987;R-HSA-4615872;R-HSA-3000411;R-HSA-4570493;R-HSA-4551679;R-HSA-4655355
R-HSA-9664433	Leishmania parasite growth and survival	1	193	0.0124806	0.973804	0.973804	2	40	0.00271684	9606	Homo sapiens	HCK		R-HSA-9664275;R-HSA-9664261
R-HSA-9662851	Anti-inflammatory response favouring Leishmania parasite infection	1	193	0.0124806	0.973804	0.973804	2	40	0.00271684	9606	Homo sapiens	HCK		R-HSA-9664275;R-HSA-9664261
R-HSA-9678108	SARS-CoV-1 Infection	1	194	0.0125453	0.974297	0.974297	1	159	0.0107994	9606	Homo sapiens	SERPINE1		R-HSA-9737710
R-HSA-5653656	Vesicle-mediated transport	9	828	0.0535437	0.974646	0.974646	36	252	0.0171161	9606	Homo sapiens	GJD2;EPGN;ALS2CL;COL4A1;AP4E1;AP1S3;TPD52L1;ANK1;HBEGF		R-HSA-8868230;R-HSA-421831;R-HSA-5229132;R-HSA-432706;R-HSA-432707;R-HSA-6809006;R-HSA-421836;R-HSA-8868236;R-HSA-5333658;R-HSA-6809003;R-HSA-421835;R-HSA-432712;R-HSA-421833;R-HSA-6809011;R-HSA-6809010;R-HSA-190682;R-HSA-8871194;R-HSA-8871193;R-HSA-8868071;R-HSA-8866279;R-HSA-3221843;R-HSA-6807877;R-HSA-6807875;R-HSA-8867756;R-HSA-8868651;R-HSA-8867754;R-HSA-8868072;R-HSA-8868648;R-HSA-8868661;R…
R-HSA-71387	Metabolism of carbohydrates	4	463	0.0299405	0.975041	0.975041	13	241	0.0163689	9606	Homo sapiens	ACAN;NUP42;SLC2A1;HAS3		R-HSA-2046239;R-HSA-2046175;R-HSA-2025724;R-HSA-2046298;R-HSA-2025723;R-HSA-2046265;R-HSA-5653873;R-HSA-170796;R-HSA-2046222;R-HSA-2046285;R-HSA-2160851;R-HSA-1793217;R-HSA-2046180
R-HSA-211945	Phase I - Functionalization of compounds	2	297	0.0192059	0.975886	0.975886	16	102	0.00692794	9606	Homo sapiens	TBXAS1;CYP2E1		R-HSA-76416;R-HSA-76354;R-HSA-76453;R-HSA-211910;R-HSA-212005;R-HSA-76456;R-HSA-211881;R-HSA-76397;R-HSA-143468;R-HSA-76434;R-HSA-211991;R-HSA-76500;R-HSA-211988;R-HSA-76475;R-HSA-211929;R-HSA-211966
R-HSA-196854	Metabolism of vitamins and cofactors	3	385	0.0248965	0.976142	0.976142	5	209	0.0141955	9606	Homo sapiens	CUBN;SLC2A1;NMNAT2		R-HSA-197235;R-HSA-198818;R-HSA-3000137;R-HSA-3000103;R-HSA-8939959
R-HSA-168255	Influenza Infection	1	198	0.0128039	0.976177	0.976177	5	59	0.00400733	9606	Homo sapiens	NUP42		R-HSA-192627;R-HSA-168880;R-HSA-168337;R-HSA-1176059;R-HSA-192925
R-HSA-9711123	Cellular response to chemical stress	2	305	0.0197232	0.978824	0.978824	41	173	0.0117503	9606	Homo sapiens	NCF2;MAFK		R-HSA-9796055;R-HSA-9796049;R-HSA-9796048;R-HSA-9796051;R-HSA-9759186;R-HSA-9796050;R-HSA-9796061;R-HSA-9796060;R-HSA-9796057;R-HSA-9796059;R-HSA-9796058;R-HSA-9796039;R-HSA-9760128;R-HSA-9796045;R-HSA-9708557;R-HSA-9796044;R-HSA-9759176;R-HSA-9796040;R-HSA-9796043;R-HSA-9796042;R-HSA-9796084;R-HSA-9796080;R-HSA-9796082;R-HSA-9707645;R-HSA-9796069;R-HSA-9796068;R-HSA-9759141;R-HSA-9796071;R-HSA-9…
R-HSA-6798695	Neutrophil degranulation	4	478	0.0309105	0.97963	0.97963	6	10	0.000679	9606	Homo sapiens	MGAM;PKP1;PADI2;SORBS2		R-HSA-6800434;R-HSA-6798751;R-HSA-6798748;R-HSA-6798747;R-HSA-6800426;R-HSA-6798745
R-HSA-913531	Interferon Signaling	3	397	0.0256725	0.979993	0.979993	3	119	0.00808259	9606	Homo sapiens	CIITA;NUP42		R-HSA-1176059;R-HSA-1031716;R-HSA-1031713
R-HSA-9824439	Bacterial Infection Pathways	1	209	0.0135153	0.980671	0.980671	4	152	0.010324	9606	Homo sapiens	HBEGF		R-HSA-5336417;R-HSA-5336420;R-HSA-5336422;R-HSA-5336413
R-HSA-69275	G2/M Transition	1	212	0.0137093	0.981743	0.981743	2	78	0.00529783	9606	Homo sapiens	CDK7		R-HSA-170087;R-HSA-170076
R-HSA-453274	Mitotic G2-G2/M phases	1	214	0.0138386	0.982424	0.982424	2	80	0.00543367	9606	Homo sapiens	CDK7		R-HSA-170087;R-HSA-170076
R-HSA-201681	TCF dependent signaling in response to WNT	1	215	0.0139033	0.982755	0.982755	1	71	0.00482239	9606	Homo sapiens	DACT1		R-HSA-4641147
R-HSA-948021	Transport to the Golgi and subsequent modification	1	220	0.0142266	0.98432	0.98432	6	60	0.00407526	9606	Homo sapiens	ANK1		R-HSA-6807877;R-HSA-6809011;R-HSA-6807875;R-HSA-6809010;R-HSA-6809006;R-HSA-6809003
R-HSA-373076	Class A/1 (Rhodopsin-like receptors)	3	414	0.0267719	0.984451	0.984451	6	185	0.0125654	9606	Homo sapiens	HTR1B;ADRA2C;ADRA1B		R-HSA-9626914;R-HSA-390663;R-HSA-390641;R-HSA-390929;R-HSA-9617370;R-HSA-9623384
R-HSA-1483206	Glycerophospholipid biosynthesis	1	221	0.0142913	0.984615	0.984615	1	133	0.00903349	9606	Homo sapiens	MFSD2A		R-HSA-8865637
R-HSA-418594	G alpha (i) signalling events	3	426	0.0275479	0.987008	0.987008	3	74	0.00502615	9606	Homo sapiens	GPSM2;HTR1B;ADRA2C		R-HSA-749454;R-HSA-749456;R-HSA-380073
R-HSA-112314	Neurotransmitter receptors and postsynaptic signal transmission	1	232	0.0150026	0.987521	0.987521	3	110	0.0074713	9606	Homo sapiens	PICK1		R-HSA-421007;R-HSA-416639;R-HSA-416985
R-HSA-376176	Signaling by ROBO receptors	1	235	0.0151966	0.988214	0.988214	2	60	0.00407526	9606	Homo sapiens	EVL		R-HSA-428534;R-HSA-376140
R-HSA-2454202	Fc epsilon receptor (FCERI) signaling	1	235	0.0151966	0.988214	0.988214	1	65	0.00441486	9606	Homo sapiens	RASGRP1		R-HSA-2730871
R-HSA-112315	Transmission across Chemical Synapses	2	344	0.0222452	0.988847	0.988847	4	167	0.0113428	9606	Homo sapiens	PICK1;SLC1A7		R-HSA-210404;R-HSA-421007;R-HSA-416639;R-HSA-416985
R-HSA-9748784	Drug ADME	1	239	0.0154553	0.989078	0.989078	3	121	0.00821843	9606	Homo sapiens	CYP2E1		R-HSA-9753285;R-HSA-9750016;R-HSA-9749986
R-HSA-168256	Immune System	36	2660	0.172012	0.989783	0.989783	182	1704	0.115737	9606	Homo sapiens	CIITA;CUL7;NCF2;WIPF3;EBI3;TNFAIP3;IL20RB;CSF2RB;FOXO3;RASGRP1;IL1RL1;NUP42;AP1S3;MGAM;SERPINB2;TSTD1;LIF;SORBS2;IL17RB;HCK;IL1B;PKP1;PADI2;TNFSF9;EVL;NECTIN2		R-HSA-688136;R-HSA-8984963;R-HSA-914182;R-HSA-8950405;R-HSA-8987012;R-HSA-8987015;R-HSA-9818010;R-HSA-8987270;R-HSA-8982163;R-HSA-8982162;R-HSA-8982165;R-HSA-913424;R-HSA-879917;R-HSA-8950441;R-HSA-389159;R-HSA-449058;R-HSA-913451;R-HSA-8983983;R-HSA-879909;R-HSA-879910;R-HSA-1031716;R-HSA-879907;R-HSA-1031713;R-HSA-879934;R-HSA-8983996;R-HSA-879930;R-HSA-879925;R-HSA-9009072;R-HSA-8950453;R-HSA-…
R-HSA-9705683	SARS-CoV-2-host interactions	1	248	0.0160372	0.9908	0.9908	2	67	0.0045507	9606	Homo sapiens	NUP42		R-HSA-9768142;R-HSA-9708889
R-HSA-8951664	Neddylation	1	254	0.0164252	0.991794	0.991794	2	44	0.00298852	9606	Homo sapiens	CUL7		R-HSA-8956026;R-HSA-8956050
R-HSA-15869	Metabolism of nucleotides	1	256	0.0165546	0.992101	0.992101	1	142	0.00964477	9606	Homo sapiens	ENTPD7		R-HSA-8851494
R-HSA-9694516	SARS-CoV-2 Infection	2	365	0.0236032	0.992142	0.992142	3	210	0.0142634	9606	Homo sapiens	ANO1;NUP42		R-HSA-9768142;R-HSA-9708889;R-HSA-9770187
R-HSA-8878171	Transcriptional regulation by RUNX1	1	259	0.0167486	0.99254	0.99254	1	132	0.00896556	9606	Homo sapiens	CDK7		R-HSA-8956568
R-HSA-212436	Generic Transcription Pathway	18	1586	0.102561	0.994111	0.994111	119	884	0.0600421	9606	Homo sapiens	NPAS4;CDK7;RGCC;JAG1;ZNF619;PPP1R13L;ZNF181;SERPINE1;KIAA1671;HIVEP3;CCN2;FOXO3		R-HSA-9624976;R-HSA-8878212;R-HSA-9625749;R-HSA-8951695;R-HSA-9620891;R-HSA-9623192;R-HSA-9624985;R-HSA-9769115;R-HSA-8956568;R-HSA-9623427;R-HSA-9623168;R-HSA-9769345;R-HSA-9768832;R-HSA-9769347;R-HSA-9622667;R-HSA-9639567;R-HSA-9622668;R-HSA-9769141;R-HSA-8952232;R-HSA-9620915;R-HSA-9769143;R-HSA-9617840;R-HSA-8952226;R-HSA-9617848;R-HSA-9008036;R-HSA-9617852;R-HSA-9617853;R-HSA-9617833;R-HSA-9…
R-HSA-5688426	Deubiquitination	1	289	0.0186886	0.995793	0.995793	6	77	0.00522991	9606	Homo sapiens	TNFAIP3		R-HSA-5690870;R-HSA-688136;R-HSA-8869506;R-HSA-5690845;R-HSA-5690827;R-HSA-5690856
R-HSA-983169	Class I MHC mediated antigen processing & presentation	2	412	0.0266425	0.99645	0.99645	5	48	0.0032602	9606	Homo sapiens	CUL7;NCF2		R-HSA-983147;R-HSA-1236967;R-HSA-983157;R-HSA-983156;R-HSA-983140
R-HSA-72203	Processing of Capped Intron-Containing Pre-mRNA	1	299	0.0193352	0.996525	0.996525	12	34	0.00230931	9606	Homo sapiens	NUP42		R-HSA-77587;R-HSA-158481;R-HSA-159046;R-HSA-158484;R-HSA-159050;R-HSA-75097;R-HSA-75096;R-HSA-158441;R-HSA-75098;R-HSA-77594;R-HSA-158447;R-HSA-111439
R-HSA-1483257	Phospholipid metabolism	1	314	0.0203052	0.997392	0.997392	1	218	0.0148068	9606	Homo sapiens	MFSD2A		R-HSA-8865637
R-HSA-983168	Antigen processing: Ubiquitination & Proteasome degradation	1	315	0.0203699	0.997441	0.997441	4	9	0.000611	9606	Homo sapiens	CUL7		R-HSA-983147;R-HSA-983157;R-HSA-983156;R-HSA-983140
R-HSA-195721	Signaling by WNT	1	331	0.0214046	0.998117	0.998117	1	157	0.0106636	9606	Homo sapiens	DACT1		R-HSA-4641147
R-HSA-8957322	Metabolism of steroids	1	336	0.0217279	0.998289	0.998289	5	251	0.0170482	9606	Homo sapiens	CUBN		R-HSA-8963864;R-HSA-209760;R-HSA-350158;R-HSA-350168;R-HSA-350186
R-HSA-73857	RNA Polymerase II Transcription	18	1728	0.111743	0.998596	0.998596	152	945	0.0641853	9606	Homo sapiens	NPAS4;CDK7;RGCC;JAG1;ZNF619;PPP1R13L;ZNF181;SERPINE1;KIAA1671;HIVEP3;CCN2;FOXO3		R-HSA-112385;R-HSA-9624976;R-HSA-8878212;R-HSA-9625749;R-HSA-8951695;R-HSA-9620891;R-HSA-9623192;R-HSA-9624985;R-HSA-77069;R-HSA-77068;R-HSA-9769115;R-HSA-77071;R-HSA-77073;R-HSA-8956568;R-HSA-9623427;R-HSA-9623168;R-HSA-9769345;R-HSA-9768832;R-HSA-9769347;R-HSA-113430;R-HSA-6810238;R-HSA-9622667;R-HSA-6810235;R-HSA-9639567;R-HSA-6810234;R-HSA-6810233;R-HSA-9622668;R-HSA-9769141;R-HSA-8952232;R-H…
R-HSA-9679506	SARS-CoV Infections	3	572	0.0369891	0.998675	0.998675	4	401	0.0272363	9606	Homo sapiens	ANO1;NUP42;SERPINE1		R-HSA-9737710;R-HSA-9768142;R-HSA-9708889;R-HSA-9770187
R-HSA-1280218	Adaptive Immune System	7	933	0.0603337	0.99885	0.99885	16	265	0.017999	9606	Homo sapiens	CUL7;TSTD1;NCF2;EVL;AP1S3;RASGRP1;NECTIN2		R-HSA-8951498;R-HSA-983147;R-HSA-1168374;R-HSA-199112;R-HSA-199144;R-HSA-983140;R-HSA-1168636;R-HSA-2130641;R-HSA-1236967;R-HSA-2213236;R-HSA-199093;R-HSA-354173;R-HSA-983157;R-HSA-2130619;R-HSA-983156;R-HSA-430201
R-HSA-168249	Innate Immune System	12	1341	0.0867175	0.999119	0.999119	18	725	0.0492427	9606	Homo sapiens	HCK;MGAM;NCF2;IL1B;WIPF3;TNFAIP3;PKP1;PADI2;SORBS2;RASGRP1		R-HSA-5660663;R-HSA-688136;R-HSA-6789092;R-HSA-2197698;R-HSA-2029466;R-HSA-442592;R-HSA-6800426;R-HSA-2029459;R-HSA-6800434;R-HSA-937337;R-HSA-6798751;R-HSA-5660622;R-HSA-2197691;R-HSA-6798748;R-HSA-2197690;R-HSA-6798747;R-HSA-6798745;R-HSA-2730871
R-HSA-2262752	Cellular responses to stress	8	1038	0.0671236	0.99917	0.99917	47	500	0.0339605	9606	Homo sapiens	CUL7;NUP42;NCF2;IL1B;IGFBP7;MAFK		R-HSA-9796055;R-HSA-9796049;R-HSA-9796048;R-HSA-9796051;R-HSA-9759186;R-HSA-9796050;R-HSA-9796061;R-HSA-9796060;R-HSA-1791058;R-HSA-9796057;R-HSA-9796059;R-HSA-9796058;R-HSA-9796039;R-HSA-9760128;R-HSA-9707523;R-HSA-9796045;R-HSA-9708557;R-HSA-9796044;R-HSA-5252041;R-HSA-9759176;R-HSA-9796040;R-HSA-9796043;R-HSA-9796042;R-HSA-4568740;R-HSA-9796084;R-HSA-9796080;R-HSA-9796082;R-HSA-9707645;R-HSA-3…
R-HSA-73894	DNA Repair	1	380	0.0245732	0.999265	0.999265	19	339	0.0230252	9606	Homo sapiens	CDK7		R-HSA-6782211;R-HSA-9684118;R-HSA-6781824;R-HSA-6782208;R-HSA-6781867;R-HSA-6781833;R-HSA-5691000;R-HSA-6782069;R-HSA-6782004;R-HSA-5689861;R-HSA-6782131;R-HSA-6782227;R-HSA-6782224;R-HSA-6781840;R-HSA-6782141;R-HSA-6782204;R-HSA-6782138;R-HSA-6781818;R-HSA-6782234
R-HSA-500792	GPCR ligand binding	3	609	0.0393818	0.999275	0.999275	6	217	0.0147388	9606	Homo sapiens	HTR1B;ADRA2C;ADRA1B		R-HSA-9626914;R-HSA-390663;R-HSA-390641;R-HSA-390929;R-HSA-9617370;R-HSA-9623384
R-HSA-8953897	Cellular responses to stimuli	8	1056	0.0682876	0.999348	0.999348	47	531	0.036066	9606	Homo sapiens	CUL7;NUP42;NCF2;IL1B;IGFBP7;MAFK		R-HSA-9796055;R-HSA-9796049;R-HSA-9796048;R-HSA-9796051;R-HSA-9759186;R-HSA-9796050;R-HSA-9796061;R-HSA-9796060;R-HSA-1791058;R-HSA-9796057;R-HSA-9796059;R-HSA-9796058;R-HSA-9796039;R-HSA-9760128;R-HSA-9707523;R-HSA-9796045;R-HSA-9708557;R-HSA-9796044;R-HSA-5252041;R-HSA-9759176;R-HSA-9796040;R-HSA-9796043;R-HSA-9796042;R-HSA-4568740;R-HSA-9796084;R-HSA-9796080;R-HSA-9796082;R-HSA-9707645;R-HSA-3…
R-HSA-74160	Gene expression (Transcription)	19	1917	0.123965	0.999616	0.999616	160	1090	0.0740338	9606	Homo sapiens	JAG1;ZNF181;SERPINE1;KIAA1671;FOXO3;NPAS4;CDK7;RGCC;ZNF619;NUP42;PPP1R13L;HIVEP3;CCN2		R-HSA-112385;R-HSA-9624976;R-HSA-8878212;R-HSA-9625749;R-HSA-8951695;R-HSA-9620891;R-HSA-9623192;R-HSA-9624985;R-HSA-77069;R-HSA-77068;R-HSA-9769115;R-HSA-77071;R-HSA-77073;R-HSA-8956568;R-HSA-9623427;R-HSA-9623168;R-HSA-9769345;R-HSA-9768832;R-HSA-9769347;R-HSA-113430;R-HSA-6810238;R-HSA-9622667;R-HSA-6810235;R-HSA-9639567;R-HSA-6810234;R-HSA-6810233;R-HSA-9622668;R-HSA-73758;R-HSA-9769141;R-HSA…
R-HSA-68886	M Phase	1	415	0.0268365	0.999625	0.999625	2	91	0.00618081	9606	Homo sapiens	NUP42		R-HSA-2990880;R-HSA-2990882
R-HSA-211859	Biological oxidations	2	547	0.0353725	0.999661	0.999661	16	192	0.0130408	9606	Homo sapiens	TBXAS1;CYP2E1		R-HSA-76416;R-HSA-76354;R-HSA-76453;R-HSA-211910;R-HSA-212005;R-HSA-76456;R-HSA-211881;R-HSA-76397;R-HSA-143468;R-HSA-76434;R-HSA-211991;R-HSA-76500;R-HSA-211988;R-HSA-76475;R-HSA-211929;R-HSA-211966
R-HSA-446203	Asparagine N-linked glycosylation	1	431	0.0278712	0.999725	0.999725	6	144	0.00978061	9606	Homo sapiens	ANK1		R-HSA-6807877;R-HSA-6809011;R-HSA-6807875;R-HSA-6809010;R-HSA-6809006;R-HSA-6809003
R-HSA-8978868	Fatty acid metabolism	1	431	0.0278712	0.999725	0.999725	2	220	0.0149426	9606	Homo sapiens	TBXAS1		R-HSA-76500;R-HSA-2161613
R-HSA-69278	Cell Cycle, Mitotic	2	595	0.0384765	0.999856	0.999856	7	352	0.0239082	9606	Homo sapiens	CDK7;NUP42		R-HSA-170087;R-HSA-188350;R-HSA-8942836;R-HSA-2990880;R-HSA-170076;R-HSA-187949;R-HSA-2990882
R-HSA-9824446	Viral Infection Pathways	7	1158	0.0748836	0.999954	0.999954	50	752	0.0510765	9606	Homo sapiens	ANO1;HCK;CDK7;DBP;NUP42;SERPINE1;AP1S3		R-HSA-182279;R-HSA-182286;R-HSA-180622;R-HSA-9614367;R-HSA-167181;R-HSA-168337;R-HSA-200858;R-HSA-167196;R-HSA-192925;R-HSA-9613490;R-HSA-167072;R-HSA-167077;R-HSA-9613498;R-HSA-9623096;R-HSA-167468;R-HSA-167474;R-HSA-165043;R-HSA-168880;R-HSA-9614369;R-HSA-9636128;R-HSA-165047;R-HSA-167477;R-HSA-167098;R-HSA-167097;R-HSA-167484;R-HSA-167111;R-HSA-167115;R-HSA-167113;R-HSA-167118;R-HSA-9708889;R-…
R-HSA-71291	Metabolism of amino acids and derivatives	2	667	0.0431324	0.999961	0.999961	2	285	0.0193575	9606	Homo sapiens	TSTD1;CHDH		R-HSA-1655879;R-HSA-6797961
R-HSA-5663205	Infectious disease	11	1527	0.0987455	0.999971	0.999971	63	998	0.0677851	9606	Homo sapiens	ANO1;HCK;CDK7;DBP;NUP42;IL1B;SERPINE1;WIPF3;AP1S3;HBEGF		R-HSA-9664275;R-HSA-2029466;R-HSA-182279;R-HSA-5336413;R-HSA-182286;R-HSA-180622;R-HSA-9614367;R-HSA-167181;R-HSA-168337;R-HSA-9664261;R-HSA-200858;R-HSA-2197691;R-HSA-2197690;R-HSA-167196;R-HSA-192925;R-HSA-9613490;R-HSA-167072;R-HSA-449058;R-HSA-167077;R-HSA-9613498;R-HSA-9623096;R-HSA-167468;R-HSA-5336417;R-HSA-167474;R-HSA-165043;R-HSA-168880;R-HSA-9614369;R-HSA-9636128;R-HSA-5336420;R-HSA-16…
R-HSA-8953854	Metabolism of RNA	3	841	0.0543844	0.999986	0.999986	25	199	0.0135163	9606	Homo sapiens	CDK7;NUP42;KIAA1671		R-HSA-159046;R-HSA-429955;R-HSA-159050;R-HSA-77069;R-HSA-77068;R-HSA-111439;R-HSA-77073;R-HSA-77587;R-HSA-191825;R-HSA-158481;R-HSA-77077;R-HSA-191830;R-HSA-158484;R-HSA-77078;R-HSA-77081;R-HSA-75097;R-HSA-75096;R-HSA-77083;R-HSA-75098;R-HSA-77594;R-HSA-77085;R-HSA-6783483;R-HSA-77090;R-HSA-158441;R-HSA-158447
R-HSA-1643685	Disease	25	2637	0.170525	0.999988	0.999988	154	1927	0.130884	9606	Homo sapiens	CUBN;JAG1;GALNT3;SERPINE1;WIPF3;SLC2A1;CSF2RB;FOXO3;FGF1;ACAN;HCK;ANO1;EPGN;HHAT;CDK7;DBP;ERBB3;NUP42;IL1B;TBXAS1;AP1S3;HES5;HBEGF		R-HSA-2023455;R-HSA-2023451;R-HSA-182279;R-HSA-9664664;R-HSA-5336413;R-HSA-182286;R-HSA-167181;R-HSA-3656230;R-HSA-5096537;R-HSA-5688899;R-HSA-9664646;R-HSA-8870558;R-HSA-167196;R-HSA-9613490;R-HSA-9035949;R-HSA-449058;R-HSA-9664950;R-HSA-9035950;R-HSA-9613498;R-HSA-2730752;R-HSA-2900743;R-HSA-2400009;R-HSA-167468;R-HSA-9665699;R-HSA-5336417;R-HSA-167474;R-HSA-2900765;R-HSA-9665697;R-HSA-4396401;…
R-HSA-1640170	Cell Cycle	2	733	0.0474004	0.999988	0.999988	7	451	0.0306323	9606	Homo sapiens	CDK7;NUP42		R-HSA-170087;R-HSA-188350;R-HSA-8942836;R-HSA-2990880;R-HSA-170076;R-HSA-187949;R-HSA-2990882
R-HSA-597592	Post-translational protein modification	9	1639	0.105988	1	1	29	549	0.0372886	9606	Homo sapiens	CUL7;GALNT3;NUP42;TNFAIP3;IGFBP7;MFGE8;ANK1;FSTL3;JMJD6		R-HSA-688136;R-HSA-8869506;R-HSA-913675;R-HSA-4615872;R-HSA-6809006;R-HSA-5690845;R-HSA-6809003;R-HSA-5228508;R-HSA-9630022;R-HSA-6809011;R-HSA-6809010;R-HSA-8956050;R-HSA-5690827;R-HSA-5690870;R-HSA-6807877;R-HSA-5228525;R-HSA-3000399;R-HSA-6807875;R-HSA-5228523;R-HSA-4551649;R-HSA-8952289;R-HSA-3000348;R-HSA-8956026;R-HSA-4615987;R-HSA-3000411;R-HSA-4570493;R-HSA-4551679;R-HSA-4655355;R-HSA-569…
R-HSA-9752946	Expression and translocation of olfactory receptors	1	813	0.0525737	1	1	1	4	0.000272	9606	Homo sapiens	REEP1		R-HSA-9752980
R-HSA-381753	Olfactory Signaling Pathway	1	887	0.057359	1	1	1	13	0.000883	9606	Homo sapiens	REEP1		R-HSA-9752980
R-HSA-556833	Metabolism of lipids	6	1508	0.0975168	1	1	12	981	0.0666304	9606	Homo sapiens	CUBN;TBXAS1;ANKRD1;CYP2E1;MFSD2A		R-HSA-9027321;R-HSA-8963864;R-HSA-8865637;R-HSA-209760;R-HSA-76500;R-HSA-9027043;R-HSA-350158;R-HSA-1989779;R-HSA-2161613;R-HSA-350168;R-HSA-9027302;R-HSA-350186
R-HSA-392499	Metabolism of proteins	13	2334	0.150931	1	1	35	843	0.0572574	9606	Homo sapiens	CUL7;GALNT3;TNFAIP3;CSF2RB;INHBA;ADRA2C;ANK1;FSTL3;JMJD6;NUP42;ADGRF5;IGFBP7;MFGE8		R-HSA-5686359;R-HSA-688136;R-HSA-8869506;R-HSA-913675;R-HSA-4615872;R-HSA-6809006;R-HSA-5690845;R-HSA-6809003;R-HSA-976734;R-HSA-5228508;R-HSA-9630022;R-HSA-6809011;R-HSA-6809010;R-HSA-378975;R-HSA-8956050;R-HSA-5690827;R-HSA-5690870;R-HSA-6807877;R-HSA-5228525;R-HSA-3000399;R-HSA-6807875;R-HSA-5228523;R-HSA-4551649;R-HSA-5684862;R-HSA-5686335;R-HSA-8952289;R-HSA-3000348;R-HSA-8956026;R-HSA-46159…
R-HSA-9709957	Sensory Perception	2	1262	0.0816089	1	1	2	143	0.00971269	9606	Homo sapiens	REEP1;SCN9A		R-HSA-9752980;R-HSA-9717382
R-HSA-1430728	Metabolism	15	3691	0.238683	1	1	51	2288	0.155403	9606	Homo sapiens	CUBN;TSTD1;SLC2A1;ENTPD7;NMNAT2;ADRA2C;ACAN;NUP42;CHDH;TBXAS1;HAS3;ANKRD1;CYP2E1;MFSD2A		R-HSA-2046239;R-HSA-76416;R-HSA-499981;R-HSA-3000103;R-HSA-1989779;R-HSA-8963864;R-HSA-2046222;R-HSA-76434;R-HSA-211991;R-HSA-211988;R-HSA-8851494;R-HSA-198818;R-HSA-76453;R-HSA-212005;R-HSA-2046265;R-HSA-5653873;R-HSA-76456;R-HSA-211881;R-HSA-170796;R-HSA-76475;R-HSA-8939959;R-HSA-2046175;R-HSA-400071;R-HSA-76354;R-HSA-211910;R-HSA-2046298;R-HSA-350158;R-HSA-2046285;R-HSA-76500;R-HSA-211929;R-HS…

## Sheet: S6_Upregulated_lipids
Lipid ID	Log FC	Average	t	P value	FDR	B	Type
CER(FA22:1)	2.8431	-4.8912	5.85464	3.85287e-05	0.00554813	2.47286	fatty acid
TAG46:0-FA14:0	2.24339	0.798483	5.8151	0.000464472	0.0335747	0.433114	lipid species
TAG46:0-FA16:0	2.432	1.76543	6.20502	0.000305302	0.0335747	0.832061	lipid species
TAG46:1-FA16:1	2.04463	0.307783	6.34082	0.000264938	0.0335747	0.965724	lipid species
TAG46:2-FA16:1	2.22449	-0.000710846	5.84051	0.000451684	0.0335747	0.45981	lipid species
TAG47:0-FA15:0	2.13142	-1.65451	6.52194	0.000220019	0.0335747	1.13988	lipid species
TAG47:0-FA16:0	2.08289	-0.559217	6.3326	0.000267207	0.0335747	0.957704	lipid species
TAG47:1-FA16:0	1.93213	-0.875368	5.83486	0.000454495	0.0335747	0.45388	lipid species
CER(22:1)	2.8431	-4.8912	4.80276	0.0015154	0.0337809	-0.713988	lipid species
TAG45:0-FA16:0	1.95219	-2.30846	4.79213	0.0015355	0.0337809	-0.726918	lipid species
TAG46:1-FA14:0	1.90511	1.6286	4.91813	0.00131486	0.0337809	-0.57484	lipid species
TAG46:1-FA16:0	2.4541	2.08039	4.98198	0.00121652	0.0337809	-0.49878	lipid species
TAG47:0-FA14:0	2.11879	-2.56634	4.88035	0.00137712	0.0337809	-0.620158	lipid species
TAG48:0-FA14:0	1.78264	1.05983	4.87604	0.00138443	0.0337809	-0.625345	lipid species
TAG48:0-FA16:0	1.67467	3.72288	5.31721	0.000816471	0.0337809	-0.110396	lipid species
TAG49:0-FA16:0	1.60656	0.406243	4.94652	0.0012701	0.0337809	-0.54094	lipid species
TAG49:0-FA17:0	1.64497	-0.874561	4.92357	0.00130615	0.0337809	-0.568333	lipid species
TAG49:0-FA18:0	1.73122	-1.70879	5.31791	0.000815805	0.0337809	-0.109604	lipid species
TAG49:1-FA14:0	1.65998	-1.02896	4.86415	0.00140481	0.0337809	-0.639668	lipid species
TAG49:1-FA17:0	1.76819	-0.331393	4.94855	0.00126696	0.0337809	-0.53852	lipid species
TAG50:1-FA18:0	1.52995	2.75583	4.93716	0.00128467	0.0337809	-0.5521	lipid species
TAG51:0-FA16:0	1.61473	-0.308746	5.07224	0.00109098	0.0337809	-0.392398	lipid species
TAG51:0-FA17:0	1.66703	-0.928359	5.19786	0.000939319	0.0337809	-0.246559	lipid species
TAG51:0-FA18:0	1.65152	-1.28299	4.93222	0.00129242	0.0337809	-0.557992	lipid species
TAG44:0-FA14:0	2.87306	-0.843783	4.62195	0.00190037	0.0360801	-0.936521	lipid species
TAG47:1-FA18:1	1.70647	-0.585488	4.58302	0.00199653	0.0360801	-0.985141	lipid species
TAG48:0-FA18:0	1.98834	0.612493	4.68229	0.00176116	0.0360801	-0.861655	lipid species
TAG48:1-FA16:0	1.47019	4.70643	4.61573	0.00191536	0.0360801	-0.944261	lipid species
TAG49:1-FA16:1	1.58787	-1.07681	4.60089	0.00195172	0.0360801	-0.962782	lipid species
TAG50:0-FA18:0	1.46662	2.54975	4.54889	0.0020852	0.0363831	-1.02797	lipid species
TAG50:1-FA20:1	1.69522	-2.16013	4.517	0.00217194	0.0366334	-1.06816	lipid species
TAG47:1-FA15:0	1.61598	-0.898713	4.39634	0.00253761	0.038976	-1.22178	lipid species
TAG48:1-FA16:1	1.62686	2.28835	4.39177	0.00255269	0.038976	-1.22763	lipid species
TAG52:0-FA16:0	1.40959	1.87511	4.37207	0.00261894	0.038976	-1.25295	lipid species
TAG52:1-FA16:1	1.43247	-0.681781	4.39418	0.00254474	0.038976	-1.22455	lipid species
PE(16:0/16:0)	1.76986	-3.60427	4.29857	0.00288313	0.040524	-1.34799	lipid species
TAG48:1-FA18:0	2.46492	0.103516	4.30149	0.00287209	0.040524	-1.3442	lipid species
TAG48:1-FA14:0	1.42882	4.04732	4.27043	0.00299181	0.0406159	-1.38461	lipid species
TAG48:2-FA14:1	1.50434	1.33785	4.25577	0.00305021	0.0406159	-1.40374	lipid species
TAG48:1-FA18:1	1.40579	4.41162	4.1928	0.00331542	0.0424411	-1.4863	lipid species
TAG51:1-FA16:0	1.36655	2.26048	4.17659	0.00338767	0.0424411	-1.50765	lipid species
TAG52:0-FA18:0	1.3532	2.24066	4.14398	0.00353821	0.0424411	-1.55074	lipid species
TAG52:7-FA16:0	1.41252	-0.493743	4.15846	0.00347049	0.0424411	-1.53158	lipid species
TAG54:0-FA18:0	1.59373	-0.5929	4.12965	0.00360666	0.0424411	-1.56972	lipid species
PC(16:0/16:1)	1.31371	3.40357	4.11022	0.00370175	0.0425702	-1.59552	lipid species
DAG(FA14:0)	1.5097	-0.216887	4.38361	0.000595843	0.0429007	-0.150542	fatty acid
TAG53:1-FA18:0	1.31959	-0.0414748	4.07866	0.00386209	0.043427	-1.63756	lipid species
TAG44:0-FA16:0	2.89401	-0.0684236	3.94982	0.00459886	0.0454365	-1.81077	lipid species
TAG47:0-FA17:0	1.95848	-2.44938	4.02363	0.00415987	0.0454365	-1.71123	lipid species
TAG47:1-FA14:0	1.55223	-0.920969	3.94916	0.00460298	0.0454365	-1.81166	lipid species
TAG47:2-FA16:1	1.4218	-2.40129	4.00932	0.00424128	0.0454365	-1.73045	lipid species
TAG48:2-FA18:1	1.7185	3.81357	3.93867	0.00466936	0.0454365	-1.82587	lipid species
TAG51:1-FA18:0	1.2965	-0.00939015	3.97931	0.00441769	0.0454365	-1.77089	lipid species
TAG52:2-FA20:1	1.36302	-0.168624	3.97767	0.00442758	0.0454365	-1.77311	lipid species
TAG48:2-FA16:1	1.42346	2.86826	3.89404	0.00496369	0.0473892	-1.88655	lipid species

## Sheet: S7_LION_Enrich_Increased_Lipid
Term.ID	Description	Annotated	Significant	Expected	P value	FDR (q value)
LION:0000622	triacylglycerols [GL0301]	322	50	27.25	1.3e-11	1.36e-09
LION:0000002	glycerolipids [GL]	350	51	29.62	7.3e-11	3.83e-09
LION:0012011	lipid storage	356	50	30.12	1.7e-09	4.46e-08
LION:0012084	lipid droplet	356	50	30.12	1.7e-09	4.46e-08
LION:0000094	headgroup with neutral charge	384	51	32.49	7.4e-09	1.55e-07

## Sheet: S8_TAG_Related_genes_DGE_result
Gene ENSEMBL ID	Gene name	Annotation	Reference PMID	Base mean	log2FoldChange	LFC SE	P value	FDR
ENSG00000278540	ACACA	Acetyl-Coa carboxylases	29357123	9098.09	-0.0393131	0.0848493	0.377354	0.726232
ENSG00000076555	ACACB	Acetyl-Coa carboxylases	29357123	585.296	-0.0986177	0.135891	0.0582902	0.372823
ENSG00000124003	MOGAT1	Acyl-CoA monoacylglycerol acyltransferases	19116371	0.0744548	0.00206345	0.208527	0.878227
ENSG00000166391	MOGAT2	Acyl-CoA monoacylglycerol acyltransferases	19116371	0	0	0.575065
ENSG00000106384	MOGAT3	Acyl-CoA monoacylglycerol acyltransferases	19116371	0.271777	-0.00527837	0.212285	0.698977
ENSG00000149485	FADS1	Fatty acid desaturase	30930436, 32013226	7113.21	-0.198945	0.14719	0.00589531	0.151953
ENSG00000134824	FADS2	Fatty acid desaturase	30930436, 32013227	12752.4	-0.0631834	0.137539	0.114956	0.483047
ENSG00000221968	FADS3	Fatty acid desaturase	30930436, 32013228	7991.1	0.102481	0.120894	0.0633857	0.385644
ENSG00000099194	SCD	Fatty acid desaturase	30930436, 32013225	28253.5	-0.0631337	0.145168	0.100201	0.46361
ENSG00000066322	ELOVL1	Fatty acid elongase	16564093	6222.36	0.0904363	0.099898	0.0849704	0.435703
ENSG00000197977	ELOVL2	Fatty acid elongase	16564093	187.301	0.0695373	0.228797	0.0512068	0.352831
ENSG00000119915	ELOVL3	Fatty acid elongase	16564093	10.9614	0.000750864	0.120278	0.979101	0.993778
ENSG00000118402	ELOVL4	Fatty acid elongase	16564093	750.725	-0.0377358	0.0910486	0.397472	0.737727
ENSG00000012660	ELOVL5	Fatty acid elongase	16564093	8310.07	-0.0121137	0.054022	0.744766	0.913746
ENSG00000170522	ELOVL6	Fatty acid elongase	16564093	1569.41	0.045397	0.102216	0.313271	0.681156
ENSG00000164181	ELOVL7	Fatty acid elongase	16564093	2.30135	-0.00841072	0.145475	0.675588
ENSG00000169710	FASN	Fatty acid synthesis	29357123	31163.8	0.00361879	0.104575	0.924537	0.977671
ENSG00000151726	ACSL1	fatty acyl activating long-chain acyl-CoA synthases	34332918	2528.45	-0.058171	0.105528	0.217378	0.602502
ENSG00000123983	ACSL3	fatty acyl activating long-chain acyl-CoA synthases	34332918	7114.51	-0.0249626	0.0858591	0.56331	0.833765
ENSG00000068366	ACSL4	fatty acyl activating long-chain acyl-CoA synthases	34332918	9338.29	0.0419858	0.0813549	0.344636	0.702846
ENSG00000197142	ACSL5	fatty acyl activating long-chain acyl-CoA synthases	34332918	243.069	-0.0753321	0.189117	0.049714	0.348518
ENSG00000164398	ACSL6	fatty acyl activating long-chain acyl-CoA synthases	34332918	0.907149	-0.0108157	0.166793	0.559222
ENSG00000079435	LIPE	Triacylglycerol hydrolysis	33387571	189.926	-0.0356997	0.0894705	0.420797	0.753453
ENSG00000074416	MGLL	Triacylglycerol hydrolysis	33973101	11237.9	0.0600178	0.106303	0.205953	0.591406
ENSG00000177666	PNPLA2	Triacylglycerol hydrolysis	28925902	7634.26	0.107047	0.0852829	0.0376806	0.310927
ENSG00000204310	AGPAT1	Triacylglycerol synthesis	19336658	5497.94	0.122262	0.100393	0.0310062	0.289762
ENSG00000169692	AGPAT2	Triacylglycerol synthesis	19336658	2558.14	-0.0114569	0.0410051	0.723955	0.90447
ENSG00000160216	AGPAT3	Triacylglycerol synthesis	19336658	8956.03	-0.0712911	0.0805891	0.129463	0.503622
ENSG00000026652	AGPAT4	Triacylglycerol synthesis	19336658	1530.99	-0.038928	0.0908846	0.384347	0.730691
ENSG00000155189	AGPAT5	Triacylglycerol synthesis	19336658	981.914	0.0700973	0.10807	0.155554	0.53763
ENSG00000185000	DGAT1	Triacylglycerol synthesis	35820474	1173.39	0.0415561	0.0752923	0.338813	0.699748
ENSG00000062282	DGAT2	Triacylglycerol synthesis	35820474	56.1529	0.0262414	0.133481	0.348294	0.706446
ENSG00000119927	GPAM	Triacylglycerol synthesis	19336658	2127.51	0.0416032	0.107798	0.334169	0.696993
ENSG00000186281	GPAT2	Triacylglycerol synthesis	19336658	695.187	0.0330551	0.135754	0.266578	0.645316
ENSG00000138678	GPAT3	Triacylglycerol synthesis	19336658	79.1129	-0.0241905	0.124997	0.427509	0.757622
ENSG00000158669	GPAT4	Triacylglycerol synthesis	19336658	6500.79	0.0818419	0.0940651	0.105902	0.471355
ENSG00000134324	LPIN1	Triacylglycerol synthesis	19336658	4260.69	-0.191936	0.166526	0.00639569	0.157775
ENSG00000101577	LPIN2	Triacylglycerol synthesis	19336658	5213.76	0.0413707	0.0755067	0.341251	0.701189
ENSG00000132793	LPIN3	Triacylglycerol synthesis	19336658	2301.48	0.0528996	0.0954034	0.257602	0.638119
